# Supplementary material for: A pulse check for trends in sea turtle numbers across the globe
Source: iScience. 2024 Feb 15;27(3):109071. doi: 10.1016/j.isci.2024.109071 (PMC10960059; doi:10.1016/j.isci.2024.109071)
Supplement: Table S1. Abundance time series for sea turtles around the world related to Figure 1 — Time-series are an index of the number of nests or number of nesting females, with one exception (Gulf of Mexico) that included at-sea catch per unit effort on foraging grounds. [file mmc1.xlsx]

## Sheet: Φύλλο1
Country/territory	SITE	Additonal site details	YEAR	NESTS/NESTERS	TYPE	SPECIES	CITATION
Cuba	Long Island	Pasture Bay	2010	260	Nests	EI	Maurer, A. S., Stapleton, S. P., Layman, C. A., & Burford Reiskind, M. O. (2021). The Atlantic Sargassum invasion impedes beach access for nesting sea turtles. Climate Change Ecology, 2, 100034. https://doi.org/10.1016/j.ecochg.2021.100034
Antigua	Long Island	Pasture Bay	2011	219	Nests	EI	Maurer, A. S., Stapleton, S. P., Layman, C. A., & Burford Reiskind, M. O. (2021). The Atlantic Sargassum invasion impedes beach access for nesting sea turtles. Climate Change Ecology, 2, 100034. https://doi.org/10.1016/j.ecochg.2021.100034
Antigua	Long Island	Pasture Bay	2012	209	Nests	EI	Maurer, A. S., Stapleton, S. P., Layman, C. A., & Burford Reiskind, M. O. (2021). The Atlantic Sargassum invasion impedes beach access for nesting sea turtles. Climate Change Ecology, 2, 100034. https://doi.org/10.1016/j.ecochg.2021.100034
Antigua	Long Island	Pasture Bay	2013	212	Nests	EI	Maurer, A. S., Stapleton, S. P., Layman, C. A., & Burford Reiskind, M. O. (2021). The Atlantic Sargassum invasion impedes beach access for nesting sea turtles. Climate Change Ecology, 2, 100034. https://doi.org/10.1016/j.ecochg.2021.100034
Antigua	Long Island	Pasture Bay	2014	298	Nests	EI	Maurer, A. S., Stapleton, S. P., Layman, C. A., & Burford Reiskind, M. O. (2021). The Atlantic Sargassum invasion impedes beach access for nesting sea turtles. Climate Change Ecology, 2, 100034. https://doi.org/10.1016/j.ecochg.2021.100034
Antigua	Long Island	Pasture Bay	2015	282	Nests	EI	Maurer, A. S., Stapleton, S. P., Layman, C. A., & Burford Reiskind, M. O. (2021). The Atlantic Sargassum invasion impedes beach access for nesting sea turtles. Climate Change Ecology, 2, 100034. https://doi.org/10.1016/j.ecochg.2021.100034
Antigua	Long Island	Pasture Bay	2016	204	Nests	EI	Maurer, A. S., Stapleton, S. P., Layman, C. A., & Burford Reiskind, M. O. (2021). The Atlantic Sargassum invasion impedes beach access for nesting sea turtles. Climate Change Ecology, 2, 100034. https://doi.org/10.1016/j.ecochg.2021.100034
Antigua	Long Island	Pasture Bay	2017	284	Nests	EI	Maurer, A. S., Stapleton, S. P., Layman, C. A., & Burford Reiskind, M. O. (2021). The Atlantic Sargassum invasion impedes beach access for nesting sea turtles. Climate Change Ecology, 2, 100034. https://doi.org/10.1016/j.ecochg.2021.100034
Antigua	Long Island	Pasture Bay	2018	144	Nests	EI	Maurer, A. S., Stapleton, S. P., Layman, C. A., & Burford Reiskind, M. O. (2021). The Atlantic Sargassum invasion impedes beach access for nesting sea turtles. Climate Change Ecology, 2, 100034. https://doi.org/10.1016/j.ecochg.2021.100034
Antigua	Long Island	Pasture Bay	2019	183	Nests	EI	Maurer, A. S., Stapleton, S. P., Layman, C. A., & Burford Reiskind, M. O. (2021). The Atlantic Sargassum invasion impedes beach access for nesting sea turtles. Climate Change Ecology, 2, 100034. https://doi.org/10.1016/j.ecochg.2021.100034
Antigua	Long Island		1987	103	Nests	EI	Tilley, D., Levasseur, K., & Hein, R. (2012). Monitoring Eretmochelys imbricata: Tagging and Nesting Research on the Hawksbill Turtle on Long Island, Antigua, West Indies. 2011 Annual Report. Prepared for the Jumby Bay Island Company by WIDECAST. p. 43.
Antigua	Long Island		1988	153	Nests	EI	Tilley, D., Levasseur, K., & Hein, R. (2012). Monitoring Eretmochelys imbricata: Tagging and Nesting Research on the Hawksbill Turtle on Long Island, Antigua, West Indies. 2011 Annual Report. Prepared for the Jumby Bay Island Company by WIDECAST. p. 43.
Antigua	Long Island		1989	128	Nests	EI	Tilley, D., Levasseur, K., & Hein, R. (2012). Monitoring Eretmochelys imbricata: Tagging and Nesting Research on the Hawksbill Turtle on Long Island, Antigua, West Indies. 2011 Annual Report. Prepared for the Jumby Bay Island Company by WIDECAST. p. 43.
Antigua	Long Island		1990	76	Nests	EI	Tilley, D., Levasseur, K., & Hein, R. (2012). Monitoring Eretmochelys imbricata: Tagging and Nesting Research on the Hawksbill Turtle on Long Island, Antigua, West Indies. 2011 Annual Report. Prepared for the Jumby Bay Island Company by WIDECAST. p. 43.
Antigua	Long Island		1991	141	Nests	EI	Tilley, D., Levasseur, K., & Hein, R. (2012). Monitoring Eretmochelys imbricata: Tagging and Nesting Research on the Hawksbill Turtle on Long Island, Antigua, West Indies. 2011 Annual Report. Prepared for the Jumby Bay Island Company by WIDECAST. p. 43.
Antigua	Long Island		1992	114	Nests	EI	Tilley, D., Levasseur, K., & Hein, R. (2012). Monitoring Eretmochelys imbricata: Tagging and Nesting Research on the Hawksbill Turtle on Long Island, Antigua, West Indies. 2011 Annual Report. Prepared for the Jumby Bay Island Company by WIDECAST. p. 43.
Antigua	Long Island		1993	108	Nests	EI	Tilley, D., Levasseur, K., & Hein, R. (2012). Monitoring Eretmochelys imbricata: Tagging and Nesting Research on the Hawksbill Turtle on Long Island, Antigua, West Indies. 2011 Annual Report. Prepared for the Jumby Bay Island Company by WIDECAST. p. 43.
Antigua	Long Island		1994	111	Nests	EI	Tilley, D., Levasseur, K., & Hein, R. (2012). Monitoring Eretmochelys imbricata: Tagging and Nesting Research on the Hawksbill Turtle on Long Island, Antigua, West Indies. 2011 Annual Report. Prepared for the Jumby Bay Island Company by WIDECAST. p. 43.
Antigua	Long Island		1995	131	Nests	EI	Tilley, D., Levasseur, K., & Hein, R. (2012). Monitoring Eretmochelys imbricata: Tagging and Nesting Research on the Hawksbill Turtle on Long Island, Antigua, West Indies. 2011 Annual Report. Prepared for the Jumby Bay Island Company by WIDECAST. p. 43.
Antigua	Long Island		1996	82	Nests	EI	Tilley, D., Levasseur, K., & Hein, R. (2012). Monitoring Eretmochelys imbricata: Tagging and Nesting Research on the Hawksbill Turtle on Long Island, Antigua, West Indies. 2011 Annual Report. Prepared for the Jumby Bay Island Company by WIDECAST. p. 43.
Antigua	Long Island		1997	95	Nests	EI	Tilley, D., Levasseur, K., & Hein, R. (2012). Monitoring Eretmochelys imbricata: Tagging and Nesting Research on the Hawksbill Turtle on Long Island, Antigua, West Indies. 2011 Annual Report. Prepared for the Jumby Bay Island Company by WIDECAST. p. 43.
Antigua	Long Island		1998	115	Nests	EI	Tilley, D., Levasseur, K., & Hein, R. (2012). Monitoring Eretmochelys imbricata: Tagging and Nesting Research on the Hawksbill Turtle on Long Island, Antigua, West Indies. 2011 Annual Report. Prepared for the Jumby Bay Island Company by WIDECAST. p. 43.
Antigua	Long Island		1999	115	Nests	EI	Tilley, D., Levasseur, K., & Hein, R. (2012). Monitoring Eretmochelys imbricata: Tagging and Nesting Research on the Hawksbill Turtle on Long Island, Antigua, West Indies. 2011 Annual Report. Prepared for the Jumby Bay Island Company by WIDECAST. p. 43.
Antigua	Long Island		2000	112	Nests	EI	Tilley, D., Levasseur, K., & Hein, R. (2012). Monitoring Eretmochelys imbricata: Tagging and Nesting Research on the Hawksbill Turtle on Long Island, Antigua, West Indies. 2011 Annual Report. Prepared for the Jumby Bay Island Company by WIDECAST. p. 43.
Antigua	Long Island		2001	163	Nests	EI	Tilley, D., Levasseur, K., & Hein, R. (2012). Monitoring Eretmochelys imbricata: Tagging and Nesting Research on the Hawksbill Turtle on Long Island, Antigua, West Indies. 2011 Annual Report. Prepared for the Jumby Bay Island Company by WIDECAST. p. 43.
Antigua	Long Island		2002	161	Nests	EI	Tilley, D., Levasseur, K., & Hein, R. (2012). Monitoring Eretmochelys imbricata: Tagging and Nesting Research on the Hawksbill Turtle on Long Island, Antigua, West Indies. 2011 Annual Report. Prepared for the Jumby Bay Island Company by WIDECAST. p. 43.
Antigua	Long Island		2003	190	Nests	EI	Tilley, D., Levasseur, K., & Hein, R. (2012). Monitoring Eretmochelys imbricata: Tagging and Nesting Research on the Hawksbill Turtle on Long Island, Antigua, West Indies. 2011 Annual Report. Prepared for the Jumby Bay Island Company by WIDECAST. p. 43.
Antigua	Long Island		2004	185	Nests	EI	Tilley, D., Levasseur, K., & Hein, R. (2012). Monitoring Eretmochelys imbricata: Tagging and Nesting Research on the Hawksbill Turtle on Long Island, Antigua, West Indies. 2011 Annual Report. Prepared for the Jumby Bay Island Company by WIDECAST. p. 43.
Antigua	Long Island		2005	223	Nests	EI	Tilley, D., Levasseur, K., & Hein, R. (2012). Monitoring Eretmochelys imbricata: Tagging and Nesting Research on the Hawksbill Turtle on Long Island, Antigua, West Indies. 2011 Annual Report. Prepared for the Jumby Bay Island Company by WIDECAST. p. 43.
Antigua	Long Island		2006	223	Nests	EI	Tilley, D., Levasseur, K., & Hein, R. (2012). Monitoring Eretmochelys imbricata: Tagging and Nesting Research on the Hawksbill Turtle on Long Island, Antigua, West Indies. 2011 Annual Report. Prepared for the Jumby Bay Island Company by WIDECAST. p. 43.
Antigua	Long Island		2007	275	Nests	EI	Tilley, D., Levasseur, K., & Hein, R. (2012). Monitoring Eretmochelys imbricata: Tagging and Nesting Research on the Hawksbill Turtle on Long Island, Antigua, West Indies. 2011 Annual Report. Prepared for the Jumby Bay Island Company by WIDECAST. p. 43.
Antigua	Long Island		2008	286	Nests	EI	Tilley, D., Levasseur, K., & Hein, R. (2012). Monitoring Eretmochelys imbricata: Tagging and Nesting Research on the Hawksbill Turtle on Long Island, Antigua, West Indies. 2011 Annual Report. Prepared for the Jumby Bay Island Company by WIDECAST. p. 43.
Antigua	Long Island		2009	324	Nests	EI	Tilley, D., Levasseur, K., & Hein, R. (2012). Monitoring Eretmochelys imbricata: Tagging and Nesting Research on the Hawksbill Turtle on Long Island, Antigua, West Indies. 2011 Annual Report. Prepared for the Jumby Bay Island Company by WIDECAST. p. 43.
Netherlands Antilles	All Bonaire & Klein Bonaire beaches		2004	9	Nests	CM	Sea Turtle Conservation Bonaire. (2020). Bonaire turtles: Navigational masters, STCB Year Report 2020. p. 16. https://www.bonaireturtles.org/wp/wp-content/uploads/2021/04/STCB-Year-Report-2020-Final.pdf
Netherlands Antilles	All Bonaire & Klein Bonaire beaches		2005	10	Nests	CM	Sea Turtle Conservation Bonaire. (2020). Bonaire turtles: Navigational masters, STCB Year Report 2020. p. 16. https://www.bonaireturtles.org/wp/wp-content/uploads/2021/04/STCB-Year-Report-2020-Final.pdf
Netherlands Antilles	All Bonaire & Klein Bonaire beaches		2006	3	Nests	CM	Sea Turtle Conservation Bonaire. (2020). Bonaire turtles: Navigational masters, STCB Year Report 2020. p. 16. https://www.bonaireturtles.org/wp/wp-content/uploads/2021/04/STCB-Year-Report-2020-Final.pdf
Netherlands Antilles	All Bonaire & Klein Bonaire beaches		2007	9	Nests	CM	Sea Turtle Conservation Bonaire. (2020). Bonaire turtles: Navigational masters, STCB Year Report 2020. p. 16. https://www.bonaireturtles.org/wp/wp-content/uploads/2021/04/STCB-Year-Report-2020-Final.pdf
Netherlands Antilles	All Bonaire & Klein Bonaire beaches		2008	19	Nests	CM	Sea Turtle Conservation Bonaire. (2020). Bonaire turtles: Navigational masters, STCB Year Report 2020. p. 16. https://www.bonaireturtles.org/wp/wp-content/uploads/2021/04/STCB-Year-Report-2020-Final.pdf
Netherlands Antilles	All Bonaire & Klein Bonaire beaches		2010	16	Nests	CM	Sea Turtle Conservation Bonaire. (2020). Bonaire turtles: Navigational masters, STCB Year Report 2020. p. 16. https://www.bonaireturtles.org/wp/wp-content/uploads/2021/04/STCB-Year-Report-2020-Final.pdf
Netherlands Antilles	All Bonaire & Klein Bonaire beaches		2011	4	Nests	CM	Sea Turtle Conservation Bonaire. (2020). Bonaire turtles: Navigational masters, STCB Year Report 2020. p. 16. https://www.bonaireturtles.org/wp/wp-content/uploads/2021/04/STCB-Year-Report-2020-Final.pdf
Netherlands Antilles	All Bonaire & Klein Bonaire beaches		2012	13	Nests	CM	Sea Turtle Conservation Bonaire. (2020). Bonaire turtles: Navigational masters, STCB Year Report 2020. p. 16. https://www.bonaireturtles.org/wp/wp-content/uploads/2021/04/STCB-Year-Report-2020-Final.pdf
Netherlands Antilles	All Bonaire & Klein Bonaire beaches		2013	29	Nests	CM	Sea Turtle Conservation Bonaire. (2020). Bonaire turtles: Navigational masters, STCB Year Report 2020. p. 16. https://www.bonaireturtles.org/wp/wp-content/uploads/2021/04/STCB-Year-Report-2020-Final.pdf
Netherlands Antilles	All Bonaire & Klein Bonaire beaches		2014	2	Nests	CM	Sea Turtle Conservation Bonaire. (2020). Bonaire turtles: Navigational masters, STCB Year Report 2020. p. 16. https://www.bonaireturtles.org/wp/wp-content/uploads/2021/04/STCB-Year-Report-2020-Final.pdf
Netherlands Antilles	All Bonaire & Klein Bonaire beaches		2015	13	Nests	CM	Sea Turtle Conservation Bonaire. (2020). Bonaire turtles: Navigational masters, STCB Year Report 2020. p. 16. https://www.bonaireturtles.org/wp/wp-content/uploads/2021/04/STCB-Year-Report-2020-Final.pdf
Netherlands Antilles	All Bonaire & Klein Bonaire beaches		2016	10	Nests	CM	Sea Turtle Conservation Bonaire. (2020). Bonaire turtles: Navigational masters, STCB Year Report 2020. p. 16. https://www.bonaireturtles.org/wp/wp-content/uploads/2021/04/STCB-Year-Report-2020-Final.pdf
Netherlands Antilles	All Bonaire & Klein Bonaire beaches		2017	19	Nests	CM	Sea Turtle Conservation Bonaire. (2020). Bonaire turtles: Navigational masters, STCB Year Report 2020. p. 16. https://www.bonaireturtles.org/wp/wp-content/uploads/2021/04/STCB-Year-Report-2020-Final.pdf
Netherlands Antilles	All Bonaire & Klein Bonaire beaches		2018	26	Nests	CM	Sea Turtle Conservation Bonaire. (2020). Bonaire turtles: Navigational masters, STCB Year Report 2020. p. 16. https://www.bonaireturtles.org/wp/wp-content/uploads/2021/04/STCB-Year-Report-2020-Final.pdf
Netherlands Antilles	All Bonaire & Klein Bonaire beaches		2019	16	Nests	CM	Sea Turtle Conservation Bonaire. (2020). Bonaire turtles: Navigational masters, STCB Year Report 2020. p. 16. https://www.bonaireturtles.org/wp/wp-content/uploads/2021/04/STCB-Year-Report-2020-Final.pdf
Netherlands Antilles	All Bonaire & Klein Bonaire beaches		2020	18	Nests	CM	Sea Turtle Conservation Bonaire. (2020). Bonaire turtles: Navigational masters, STCB Year Report 2020. p. 16. https://www.bonaireturtles.org/wp/wp-content/uploads/2021/04/STCB-Year-Report-2020-Final.pdf
Costa Rica	Parque Nacional Marino Las Baulas		1988	1504	Nesters	DC	Paladino, F. V., Panagopoulou, A., & Tomillo, P. S. (2019). Costa Rican Sea Turtles, Field report 2017-2018 and 2018-2019. Prepared for Earthwatch Institute. p. 20. https://earthwatch.org/sites/default/files/2020-03/earthwatch-field-report-costa-rican-sea-turtles-2017-19.pdf
Costa Rica	Parque Nacional Marino Las Baulas		1989	1474	Nesters	DC	Paladino, F. V., Panagopoulou, A., & Tomillo, P. S. (2019). Costa Rican Sea Turtles, Field report 2017-2018 and 2018-2019. Prepared for Earthwatch Institute. p. 20. https://earthwatch.org/sites/default/files/2020-03/earthwatch-field-report-costa-rican-sea-turtles-2017-19.pdf
Costa Rica	Parque Nacional Marino Las Baulas		1990	732	Nesters	DC	Paladino, F. V., Panagopoulou, A., & Tomillo, P. S. (2019). Costa Rican Sea Turtles, Field report 2017-2018 and 2018-2019. Prepared for Earthwatch Institute. p. 20. https://earthwatch.org/sites/default/files/2020-03/earthwatch-field-report-costa-rican-sea-turtles-2017-19.pdf
Costa Rica	Parque Nacional Marino Las Baulas		1991	847	Nesters	DC	Paladino, F. V., Panagopoulou, A., & Tomillo, P. S. (2019). Costa Rican Sea Turtles, Field report 2017-2018 and 2018-2019. Prepared for Earthwatch Institute. p. 20. https://earthwatch.org/sites/default/files/2020-03/earthwatch-field-report-costa-rican-sea-turtles-2017-19.pdf
Costa Rica	Parque Nacional Marino Las Baulas		1992	1000	Nesters	DC	Paladino, F. V., Panagopoulou, A., & Tomillo, P. S. (2019). Costa Rican Sea Turtles, Field report 2017-2018 and 2018-2019. Prepared for Earthwatch Institute. p. 20. https://earthwatch.org/sites/default/files/2020-03/earthwatch-field-report-costa-rican-sea-turtles-2017-19.pdf
Costa Rica	Parque Nacional Marino Las Baulas		1993	195	Nesters	DC	Paladino, F. V., Panagopoulou, A., & Tomillo, P. S. (2019). Costa Rican Sea Turtles, Field report 2017-2018 and 2018-2019. Prepared for Earthwatch Institute. p. 20. https://earthwatch.org/sites/default/files/2020-03/earthwatch-field-report-costa-rican-sea-turtles-2017-19.pdf
Costa Rica	Parque Nacional Marino Las Baulas		1994	569	Nesters	DC	Paladino, F. V., Panagopoulou, A., & Tomillo, P. S. (2019). Costa Rican Sea Turtles, Field report 2017-2018 and 2018-2019. Prepared for Earthwatch Institute. p. 20. https://earthwatch.org/sites/default/files/2020-03/earthwatch-field-report-costa-rican-sea-turtles-2017-19.pdf
Costa Rica	Parque Nacional Marino Las Baulas		1995	421	Nesters	DC	Paladino, F. V., Panagopoulou, A., & Tomillo, P. S. (2019). Costa Rican Sea Turtles, Field report 2017-2018 and 2018-2019. Prepared for Earthwatch Institute. p. 20. https://earthwatch.org/sites/default/files/2020-03/earthwatch-field-report-costa-rican-sea-turtles-2017-19.pdf
Costa Rica	Parque Nacional Marino Las Baulas		1996	140	Nesters	DC	Paladino, F. V., Panagopoulou, A., & Tomillo, P. S. (2019). Costa Rican Sea Turtles, Field report 2017-2018 and 2018-2019. Prepared for Earthwatch Institute. p. 20. https://earthwatch.org/sites/default/files/2020-03/earthwatch-field-report-costa-rican-sea-turtles-2017-19.pdf
Costa Rica	Parque Nacional Marino Las Baulas		1997	234	Nesters	DC	Paladino, F. V., Panagopoulou, A., & Tomillo, P. S. (2019). Costa Rican Sea Turtles, Field report 2017-2018 and 2018-2019. Prepared for Earthwatch Institute. p. 20. https://earthwatch.org/sites/default/files/2020-03/earthwatch-field-report-costa-rican-sea-turtles-2017-19.pdf
Costa Rica	Parque Nacional Marino Las Baulas		1998	126	Nesters	DC	Paladino, F. V., Panagopoulou, A., & Tomillo, P. S. (2019). Costa Rican Sea Turtles, Field report 2017-2018 and 2018-2019. Prepared for Earthwatch Institute. p. 20. https://earthwatch.org/sites/default/files/2020-03/earthwatch-field-report-costa-rican-sea-turtles-2017-19.pdf
Costa Rica	Parque Nacional Marino Las Baulas		1999	246	Nesters	DC	Paladino, F. V., Panagopoulou, A., & Tomillo, P. S. (2019). Costa Rican Sea Turtles, Field report 2017-2018 and 2018-2019. Prepared for Earthwatch Institute. p. 20. https://earthwatch.org/sites/default/files/2020-03/earthwatch-field-report-costa-rican-sea-turtles-2017-19.pdf
Costa Rica	Parque Nacional Marino Las Baulas		2000	417	Nesters	DC	Paladino, F. V., Panagopoulou, A., & Tomillo, P. S. (2019). Costa Rican Sea Turtles, Field report 2017-2018 and 2018-2019. Prepared for Earthwatch Institute. p. 20. https://earthwatch.org/sites/default/files/2020-03/earthwatch-field-report-costa-rican-sea-turtles-2017-19.pdf
Costa Rica	Parque Nacional Marino Las Baulas		2001	79	Nesters	DC	Paladino, F. V., Panagopoulou, A., & Tomillo, P. S. (2019). Costa Rican Sea Turtles, Field report 2017-2018 and 2018-2019. Prepared for Earthwatch Institute. p. 20. https://earthwatch.org/sites/default/files/2020-03/earthwatch-field-report-costa-rican-sea-turtles-2017-19.pdf
Costa Rica	Parque Nacional Marino Las Baulas		2002	68	Nesters	DC	Paladino, F. V., Panagopoulou, A., & Tomillo, P. S. (2019). Costa Rican Sea Turtles, Field report 2017-2018 and 2018-2019. Prepared for Earthwatch Institute. p. 20. https://earthwatch.org/sites/default/files/2020-03/earthwatch-field-report-costa-rican-sea-turtles-2017-19.pdf
Costa Rica	Parque Nacional Marino Las Baulas		2003	188	Nesters	DC	Paladino, F. V., Panagopoulou, A., & Tomillo, P. S. (2019). Costa Rican Sea Turtles, Field report 2017-2018 and 2018-2019. Prepared for Earthwatch Institute. p. 20. https://earthwatch.org/sites/default/files/2020-03/earthwatch-field-report-costa-rican-sea-turtles-2017-19.pdf
Costa Rica	Parque Nacional Marino Las Baulas		2004	54	Nesters	DC	Paladino, F. V., Panagopoulou, A., & Tomillo, P. S. (2019). Costa Rican Sea Turtles, Field report 2017-2018 and 2018-2019. Prepared for Earthwatch Institute. p. 20. https://earthwatch.org/sites/default/files/2020-03/earthwatch-field-report-costa-rican-sea-turtles-2017-19.pdf
Costa Rica	Parque Nacional Marino Las Baulas		2005	124	Nesters	DC	Paladino, F. V., Panagopoulou, A., & Tomillo, P. S. (2019). Costa Rican Sea Turtles, Field report 2017-2018 and 2018-2019. Prepared for Earthwatch Institute. p. 20. https://earthwatch.org/sites/default/files/2020-03/earthwatch-field-report-costa-rican-sea-turtles-2017-19.pdf
Costa Rica	Parque Nacional Marino Las Baulas		2006	76	Nesters	DC	Paladino, F. V., Panagopoulou, A., & Tomillo, P. S. (2019). Costa Rican Sea Turtles, Field report 2017-2018 and 2018-2019. Prepared for Earthwatch Institute. p. 20. https://earthwatch.org/sites/default/files/2020-03/earthwatch-field-report-costa-rican-sea-turtles-2017-19.pdf
Costa Rica	Parque Nacional Marino Las Baulas		2007	90	Nesters	DC	Paladino, F. V., Panagopoulou, A., & Tomillo, P. S. (2019). Costa Rican Sea Turtles, Field report 2017-2018 and 2018-2019. Prepared for Earthwatch Institute. p. 20. https://earthwatch.org/sites/default/files/2020-03/earthwatch-field-report-costa-rican-sea-turtles-2017-19.pdf
Costa Rica	Parque Nacional Marino Las Baulas		2008	33	Nesters	DC	Paladino, F. V., Panagopoulou, A., & Tomillo, P. S. (2019). Costa Rican Sea Turtles, Field report 2017-2018 and 2018-2019. Prepared for Earthwatch Institute. p. 20. https://earthwatch.org/sites/default/files/2020-03/earthwatch-field-report-costa-rican-sea-turtles-2017-19.pdf
Costa Rica	Parque Nacional Marino Las Baulas		2009	53	Nesters	DC	Paladino, F. V., Panagopoulou, A., & Tomillo, P. S. (2019). Costa Rican Sea Turtles, Field report 2017-2018 and 2018-2019. Prepared for Earthwatch Institute. p. 20. https://earthwatch.org/sites/default/files/2020-03/earthwatch-field-report-costa-rican-sea-turtles-2017-19.pdf
Costa Rica	Parque Nacional Marino Las Baulas		2010	35	Nesters	DC	Paladino, F. V., Panagopoulou, A., & Tomillo, P. S. (2019). Costa Rican Sea Turtles, Field report 2017-2018 and 2018-2019. Prepared for Earthwatch Institute. p. 20. https://earthwatch.org/sites/default/files/2020-03/earthwatch-field-report-costa-rican-sea-turtles-2017-19.pdf
Costa Rica	Parque Nacional Marino Las Baulas		2011	38	Nesters	DC	Paladino, F. V., Panagopoulou, A., & Tomillo, P. S. (2019). Costa Rican Sea Turtles, Field report 2017-2018 and 2018-2019. Prepared for Earthwatch Institute. p. 20. https://earthwatch.org/sites/default/files/2020-03/earthwatch-field-report-costa-rican-sea-turtles-2017-19.pdf
Costa Rica	Parque Nacional Marino Las Baulas		2012	35	Nesters	DC	Paladino, F. V., Panagopoulou, A., & Tomillo, P. S. (2019). Costa Rican Sea Turtles, Field report 2017-2018 and 2018-2019. Prepared for Earthwatch Institute. p. 20. https://earthwatch.org/sites/default/files/2020-03/earthwatch-field-report-costa-rican-sea-turtles-2017-19.pdf
Costa Rica	Parque Nacional Marino Las Baulas		2013	28	Nesters	DC	Paladino, F. V., Panagopoulou, A., & Tomillo, P. S. (2019). Costa Rican Sea Turtles, Field report 2017-2018 and 2018-2019. Prepared for Earthwatch Institute. p. 20. https://earthwatch.org/sites/default/files/2020-03/earthwatch-field-report-costa-rican-sea-turtles-2017-19.pdf
Costa Rica	Parque Nacional Marino Las Baulas		2014	26	Nesters	DC	Paladino, F. V., Panagopoulou, A., & Tomillo, P. S. (2019). Costa Rican Sea Turtles, Field report 2017-2018 and 2018-2019. Prepared for Earthwatch Institute. p. 20. https://earthwatch.org/sites/default/files/2020-03/earthwatch-field-report-costa-rican-sea-turtles-2017-19.pdf
Costa Rica	Parque Nacional Marino Las Baulas		2015	26	Nesters	DC	Paladino, F. V., Panagopoulou, A., & Tomillo, P. S. (2019). Costa Rican Sea Turtles, Field report 2017-2018 and 2018-2019. Prepared for Earthwatch Institute. p. 20. https://earthwatch.org/sites/default/files/2020-03/earthwatch-field-report-costa-rican-sea-turtles-2017-19.pdf
Costa Rica	Parque Nacional Marino Las Baulas		2016	15	Nesters	DC	Paladino, F. V., Panagopoulou, A., & Tomillo, P. S. (2019). Costa Rican Sea Turtles, Field report 2017-2018 and 2018-2019. Prepared for Earthwatch Institute. p. 20. https://earthwatch.org/sites/default/files/2020-03/earthwatch-field-report-costa-rican-sea-turtles-2017-19.pdf
Costa Rica	Parque Nacional Marino Las Baulas		2017	15	Nesters	DC	Paladino, F. V., Panagopoulou, A., & Tomillo, P. S. (2019). Costa Rican Sea Turtles, Field report 2017-2018 and 2018-2019. Prepared for Earthwatch Institute. p. 20. https://earthwatch.org/sites/default/files/2020-03/earthwatch-field-report-costa-rican-sea-turtles-2017-19.pdf
Costa Rica	Parque Nacional Marino Las Baulas		2018	15	Nesters	DC	Paladino, F. V., Panagopoulou, A., & Tomillo, P. S. (2019). Costa Rican Sea Turtles, Field report 2017-2018 and 2018-2019. Prepared for Earthwatch Institute. p. 20. https://earthwatch.org/sites/default/files/2020-03/earthwatch-field-report-costa-rican-sea-turtles-2017-19.pdf
Costa Rica	Tortuguero		1971	17740	Nests	CM	Restrepo, J., Webster, E.G., Ramos, I., & Valverde, R.A. (2023). Recent decline of green turtle Chelonia mydas nesting trend at Tortuguero, Costa Rica. Endangered Species Research, 51, 59–72. https://doi.org/10.3354/esr01237
Costa Rica	Tortuguero		1972	33264	Nests	CM	Restrepo, J., Webster, E.G., Ramos, I., & Valverde, R.A. (2023). Recent decline of green turtle Chelonia mydas nesting trend at Tortuguero, Costa Rica. Endangered Species Research, 51, 59–72. https://doi.org/10.3354/esr01237
Costa Rica	Tortuguero		1973	17119	Nests	CM	Restrepo, J., Webster, E.G., Ramos, I., & Valverde, R.A. (2023). Recent decline of green turtle Chelonia mydas nesting trend at Tortuguero, Costa Rica. Endangered Species Research, 51, 59–72. https://doi.org/10.3354/esr01237
Costa Rica	Tortuguero		1974	24868	Nests	CM	Restrepo, J., Webster, E.G., Ramos, I., & Valverde, R.A. (2023). Recent decline of green turtle Chelonia mydas nesting trend at Tortuguero, Costa Rica. Endangered Species Research, 51, 59–72. https://doi.org/10.3354/esr01237
Costa Rica	Tortuguero		1975	34280	Nests	CM	Restrepo, J., Webster, E.G., Ramos, I., & Valverde, R.A. (2023). Recent decline of green turtle Chelonia mydas nesting trend at Tortuguero, Costa Rica. Endangered Species Research, 51, 59–72. https://doi.org/10.3354/esr01237
Costa Rica	Tortuguero		1976	55915	Nests	CM	Restrepo, J., Webster, E.G., Ramos, I., & Valverde, R.A. (2023). Recent decline of green turtle Chelonia mydas nesting trend at Tortuguero, Costa Rica. Endangered Species Research, 51, 59–72. https://doi.org/10.3354/esr01237
Costa Rica	Tortuguero		1977	14214	Nests	CM	Restrepo, J., Webster, E.G., Ramos, I., & Valverde, R.A. (2023). Recent decline of green turtle Chelonia mydas nesting trend at Tortuguero, Costa Rica. Endangered Species Research, 51, 59–72. https://doi.org/10.3354/esr01237
Costa Rica	Tortuguero		1978	67520	Nests	CM	Restrepo, J., Webster, E.G., Ramos, I., & Valverde, R.A. (2023). Recent decline of green turtle Chelonia mydas nesting trend at Tortuguero, Costa Rica. Endangered Species Research, 51, 59–72. https://doi.org/10.3354/esr01237
Costa Rica	Tortuguero		1979	6373	Nests	CM	Restrepo, J., Webster, E.G., Ramos, I., & Valverde, R.A. (2023). Recent decline of green turtle Chelonia mydas nesting trend at Tortuguero, Costa Rica. Endangered Species Research, 51, 59–72. https://doi.org/10.3354/esr01237
Costa Rica	Tortuguero		1980	54682	Nests	CM	Restrepo, J., Webster, E.G., Ramos, I., & Valverde, R.A. (2023). Recent decline of green turtle Chelonia mydas nesting trend at Tortuguero, Costa Rica. Endangered Species Research, 51, 59–72. https://doi.org/10.3354/esr01237
Costa Rica	Tortuguero		1981	16870	Nests	CM	Restrepo, J., Webster, E.G., Ramos, I., & Valverde, R.A. (2023). Recent decline of green turtle Chelonia mydas nesting trend at Tortuguero, Costa Rica. Endangered Species Research, 51, 59–72. https://doi.org/10.3354/esr01237
Costa Rica	Tortuguero		1982	53509	Nests	CM	Restrepo, J., Webster, E.G., Ramos, I., & Valverde, R.A. (2023). Recent decline of green turtle Chelonia mydas nesting trend at Tortuguero, Costa Rica. Endangered Species Research, 51, 59–72. https://doi.org/10.3354/esr01237
Costa Rica	Tortuguero		1983	58476	Nests	CM	Restrepo, J., Webster, E.G., Ramos, I., & Valverde, R.A. (2023). Recent decline of green turtle Chelonia mydas nesting trend at Tortuguero, Costa Rica. Endangered Species Research, 51, 59–72. https://doi.org/10.3354/esr01237
Costa Rica	Tortuguero		1984	48999	Nests	CM	Restrepo, J., Webster, E.G., Ramos, I., & Valverde, R.A. (2023). Recent decline of green turtle Chelonia mydas nesting trend at Tortuguero, Costa Rica. Endangered Species Research, 51, 59–72. https://doi.org/10.3354/esr01237
Costa Rica	Tortuguero		1985	41188	Nests	CM	Restrepo, J., Webster, E.G., Ramos, I., & Valverde, R.A. (2023). Recent decline of green turtle Chelonia mydas nesting trend at Tortuguero, Costa Rica. Endangered Species Research, 51, 59–72. https://doi.org/10.3354/esr01237
Costa Rica	Tortuguero		1986	101162	Nests	CM	Restrepo, J., Webster, E.G., Ramos, I., & Valverde, R.A. (2023). Recent decline of green turtle Chelonia mydas nesting trend at Tortuguero, Costa Rica. Endangered Species Research, 51, 59–72. https://doi.org/10.3354/esr01237
Costa Rica	Tortuguero		1987	27791	Nests	CM	Restrepo, J., Webster, E.G., Ramos, I., & Valverde, R.A. (2023). Recent decline of green turtle Chelonia mydas nesting trend at Tortuguero, Costa Rica. Endangered Species Research, 51, 59–72. https://doi.org/10.3354/esr01237
Costa Rica	Tortuguero		1988	84429	Nests	CM	Restrepo, J., Webster, E.G., Ramos, I., & Valverde, R.A. (2023). Recent decline of green turtle Chelonia mydas nesting trend at Tortuguero, Costa Rica. Endangered Species Research, 51, 59–72. https://doi.org/10.3354/esr01237
Costa Rica	Tortuguero		1989	21617	Nests	CM	Restrepo, J., Webster, E.G., Ramos, I., & Valverde, R.A. (2023). Recent decline of green turtle Chelonia mydas nesting trend at Tortuguero, Costa Rica. Endangered Species Research, 51, 59–72. https://doi.org/10.3354/esr01237
Costa Rica	Tortuguero		1990	39364	Nests	CM	Restrepo, J., Webster, E.G., Ramos, I., & Valverde, R.A. (2023). Recent decline of green turtle Chelonia mydas nesting trend at Tortuguero, Costa Rica. Endangered Species Research, 51, 59–72. https://doi.org/10.3354/esr01237
Costa Rica	Tortuguero		1991	81003	Nests	CM	Restrepo, J., Webster, E.G., Ramos, I., & Valverde, R.A. (2023). Recent decline of green turtle Chelonia mydas nesting trend at Tortuguero, Costa Rica. Endangered Species Research, 51, 59–72. https://doi.org/10.3354/esr01237
Costa Rica	Tortuguero		1992	22078	Nests	CM	Restrepo, J., Webster, E.G., Ramos, I., & Valverde, R.A. (2023). Recent decline of green turtle Chelonia mydas nesting trend at Tortuguero, Costa Rica. Endangered Species Research, 51, 59–72. https://doi.org/10.3354/esr01237
Costa Rica	Tortuguero		1993	125388	Nests	CM	Restrepo, J., Webster, E.G., Ramos, I., & Valverde, R.A. (2023). Recent decline of green turtle Chelonia mydas nesting trend at Tortuguero, Costa Rica. Endangered Species Research, 51, 59–72. https://doi.org/10.3354/esr01237
Costa Rica	Tortuguero		1994	34239	Nests	CM	Restrepo, J., Webster, E.G., Ramos, I., & Valverde, R.A. (2023). Recent decline of green turtle Chelonia mydas nesting trend at Tortuguero, Costa Rica. Endangered Species Research, 51, 59–72. https://doi.org/10.3354/esr01237
Costa Rica	Tortuguero		1995	84209	Nests	CM	Restrepo, J., Webster, E.G., Ramos, I., & Valverde, R.A. (2023). Recent decline of green turtle Chelonia mydas nesting trend at Tortuguero, Costa Rica. Endangered Species Research, 51, 59–72. https://doi.org/10.3354/esr01237
Costa Rica	Tortuguero		1996	60844	Nests	CM	Restrepo, J., Webster, E.G., Ramos, I., & Valverde, R.A. (2023). Recent decline of green turtle Chelonia mydas nesting trend at Tortuguero, Costa Rica. Endangered Species Research, 51, 59–72. https://doi.org/10.3354/esr01237
Costa Rica	Tortuguero		1997	55256	Nests	CM	Restrepo, J., Webster, E.G., Ramos, I., & Valverde, R.A. (2023). Recent decline of green turtle Chelonia mydas nesting trend at Tortuguero, Costa Rica. Endangered Species Research, 51, 59–72. https://doi.org/10.3354/esr01237
Costa Rica	Tortuguero		1998	157454	Nests	CM	Restrepo, J., Webster, E.G., Ramos, I., & Valverde, R.A. (2023). Recent decline of green turtle Chelonia mydas nesting trend at Tortuguero, Costa Rica. Endangered Species Research, 51, 59–72. https://doi.org/10.3354/esr01237
Costa Rica	Tortuguero		1999	36859	Nests	CM	Restrepo, J., Webster, E.G., Ramos, I., & Valverde, R.A. (2023). Recent decline of green turtle Chelonia mydas nesting trend at Tortuguero, Costa Rica. Endangered Species Research, 51, 59–72. https://doi.org/10.3354/esr01237
Costa Rica	Tortuguero		2000	131832	Nests	CM	Restrepo, J., Webster, E.G., Ramos, I., & Valverde, R.A. (2023). Recent decline of green turtle Chelonia mydas nesting trend at Tortuguero, Costa Rica. Endangered Species Research, 51, 59–72. https://doi.org/10.3354/esr01237
Costa Rica	Tortuguero		2001	148473	Nests	CM	Restrepo, J., Webster, E.G., Ramos, I., & Valverde, R.A. (2023). Recent decline of green turtle Chelonia mydas nesting trend at Tortuguero, Costa Rica. Endangered Species Research, 51, 59–72. https://doi.org/10.3354/esr01237
Costa Rica	Tortuguero		2002	112327	Nests	CM	Restrepo, J., Webster, E.G., Ramos, I., & Valverde, R.A. (2023). Recent decline of green turtle Chelonia mydas nesting trend at Tortuguero, Costa Rica. Endangered Species Research, 51, 59–72. https://doi.org/10.3354/esr01237
Costa Rica	Tortuguero		2003	91740	Nests	CM	Restrepo, J., Webster, E.G., Ramos, I., & Valverde, R.A. (2023). Recent decline of green turtle Chelonia mydas nesting trend at Tortuguero, Costa Rica. Endangered Species Research, 51, 59–72. https://doi.org/10.3354/esr01237
Costa Rica	Tortuguero		2004	126707	Nests	CM	Restrepo, J., Webster, E.G., Ramos, I., & Valverde, R.A. (2023). Recent decline of green turtle Chelonia mydas nesting trend at Tortuguero, Costa Rica. Endangered Species Research, 51, 59–72. https://doi.org/10.3354/esr01237
Costa Rica	Tortuguero		2005	162235	Nests	CM	Restrepo, J., Webster, E.G., Ramos, I., & Valverde, R.A. (2023). Recent decline of green turtle Chelonia mydas nesting trend at Tortuguero, Costa Rica. Endangered Species Research, 51, 59–72. https://doi.org/10.3354/esr01237
Costa Rica	Tortuguero		2006	82753	Nests	CM	Restrepo, J., Webster, E.G., Ramos, I., & Valverde, R.A. (2023). Recent decline of green turtle Chelonia mydas nesting trend at Tortuguero, Costa Rica. Endangered Species Research, 51, 59–72. https://doi.org/10.3354/esr01237
Costa Rica	Tortuguero		2007	167728	Nests	CM	Restrepo, J., Webster, E.G., Ramos, I., & Valverde, R.A. (2023). Recent decline of green turtle Chelonia mydas nesting trend at Tortuguero, Costa Rica. Endangered Species Research, 51, 59–72. https://doi.org/10.3354/esr01237
Costa Rica	Tortuguero		2008	107689	Nests	CM	Restrepo, J., Webster, E.G., Ramos, I., & Valverde, R.A. (2023). Recent decline of green turtle Chelonia mydas nesting trend at Tortuguero, Costa Rica. Endangered Species Research, 51, 59–72. https://doi.org/10.3354/esr01237
Costa Rica	Tortuguero		2009	120994	Nests	CM	Restrepo, J., Webster, E.G., Ramos, I., & Valverde, R.A. (2023). Recent decline of green turtle Chelonia mydas nesting trend at Tortuguero, Costa Rica. Endangered Species Research, 51, 59–72. https://doi.org/10.3354/esr01237
Costa Rica	Tortuguero		2010	185968	Nests	CM	Restrepo, J., Webster, E.G., Ramos, I., & Valverde, R.A. (2023). Recent decline of green turtle Chelonia mydas nesting trend at Tortuguero, Costa Rica. Endangered Species Research, 51, 59–72. https://doi.org/10.3354/esr01237
Costa Rica	Tortuguero		2011	80376	Nests	CM	Restrepo, J., Webster, E.G., Ramos, I., & Valverde, R.A. (2023). Recent decline of green turtle Chelonia mydas nesting trend at Tortuguero, Costa Rica. Endangered Species Research, 51, 59–72. https://doi.org/10.3354/esr01237
Costa Rica	Tortuguero		2012	173127	Nests	CM	Restrepo, J., Webster, E.G., Ramos, I., & Valverde, R.A. (2023). Recent decline of green turtle Chelonia mydas nesting trend at Tortuguero, Costa Rica. Endangered Species Research, 51, 59–72. https://doi.org/10.3354/esr01237
Costa Rica	Tortuguero		2013	120869	Nests	CM	Restrepo, J., Webster, E.G., Ramos, I., & Valverde, R.A. (2023). Recent decline of green turtle Chelonia mydas nesting trend at Tortuguero, Costa Rica. Endangered Species Research, 51, 59–72. https://doi.org/10.3354/esr01237
Costa Rica	Tortuguero		2014	93609	Nests	CM	Restrepo, J., Webster, E.G., Ramos, I., & Valverde, R.A. (2023). Recent decline of green turtle Chelonia mydas nesting trend at Tortuguero, Costa Rica. Endangered Species Research, 51, 59–72. https://doi.org/10.3354/esr01237
Costa Rica	Tortuguero		2015	75804	Nests	CM	Restrepo, J., Webster, E.G., Ramos, I., & Valverde, R.A. (2023). Recent decline of green turtle Chelonia mydas nesting trend at Tortuguero, Costa Rica. Endangered Species Research, 51, 59–72. https://doi.org/10.3354/esr01237
Costa Rica	Tortuguero		2016	155779	Nests	CM	Restrepo, J., Webster, E.G., Ramos, I., & Valverde, R.A. (2023). Recent decline of green turtle Chelonia mydas nesting trend at Tortuguero, Costa Rica. Endangered Species Research, 51, 59–72. https://doi.org/10.3354/esr01237
Costa Rica	Tortuguero		2017	55185	Nests	CM	Restrepo, J., Webster, E.G., Ramos, I., & Valverde, R.A. (2023). Recent decline of green turtle Chelonia mydas nesting trend at Tortuguero, Costa Rica. Endangered Species Research, 51, 59–72. https://doi.org/10.3354/esr01237
Costa Rica	Tortuguero		2018	62930	Nests	CM	Restrepo, J., Webster, E.G., Ramos, I., & Valverde, R.A. (2023). Recent decline of green turtle Chelonia mydas nesting trend at Tortuguero, Costa Rica. Endangered Species Research, 51, 59–72. https://doi.org/10.3354/esr01237
Costa Rica	Tortuguero		2019	120679	Nests	CM	Restrepo, J., Webster, E.G., Ramos, I., & Valverde, R.A. (2023). Recent decline of green turtle Chelonia mydas nesting trend at Tortuguero, Costa Rica. Endangered Species Research, 51, 59–72. https://doi.org/10.3354/esr01237
Costa Rica	Tortuguero		2020	67315	Nests	CM	Restrepo, J., Webster, E.G., Ramos, I., & Valverde, R.A. (2023). Recent decline of green turtle Chelonia mydas nesting trend at Tortuguero, Costa Rica. Endangered Species Research, 51, 59–72. https://doi.org/10.3354/esr01237
Costa Rica	Tortuguero		2021	42278	Nests	CM	Restrepo, J., Webster, E.G., Ramos, I., & Valverde, R.A. (2023). Recent decline of green turtle Chelonia mydas nesting trend at Tortuguero, Costa Rica. Endangered Species Research, 51, 59–72. https://doi.org/10.3354/esr01237
Cuba	2 areas combined		2013	179	Nests	CM	Calderón-Peña, R., Betancourt-Avila, R., Rodríguez-Fajardo, E., Martínez-González, Y., & Azanza-Ricardo, J. (2020). Sex ratio of the green sea turtle Chelonia mydas (Testudines: Cheloniidae) hatchlings in the Guanahacabibes Peninsula, Cuba. Revista de Biología Tropical, 68(3), 777–784. https://doi.org/10.15517/rbt.v68i3.39033
Cuba	2 areas combined		2014	40	Nests	CM	Calderón-Peña, R., Betancourt-Avila, R., Rodríguez-Fajardo, E., Martínez-González, Y., & Azanza-Ricardo, J. (2020). Sex ratio of the green sea turtle Chelonia mydas (Testudines: Cheloniidae) hatchlings in the Guanahacabibes Peninsula, Cuba. Revista de Biología Tropical, 68(3), 777–784. https://doi.org/10.15517/rbt.v68i3.39033
Cuba	2 areas combined		2015	131	Nests	CM	Calderón-Peña, R., Betancourt-Avila, R., Rodríguez-Fajardo, E., Martínez-González, Y., & Azanza-Ricardo, J. (2020). Sex ratio of the green sea turtle Chelonia mydas (Testudines: Cheloniidae) hatchlings in the Guanahacabibes Peninsula, Cuba. Revista de Biología Tropical, 68(3), 777–784. https://doi.org/10.15517/rbt.v68i3.39033
Cuba	2 areas combined		2016	47	Nests	CM	Calderón-Peña, R., Betancourt-Avila, R., Rodríguez-Fajardo, E., Martínez-González, Y., & Azanza-Ricardo, J. (2020). Sex ratio of the green sea turtle Chelonia mydas (Testudines: Cheloniidae) hatchlings in the Guanahacabibes Peninsula, Cuba. Revista de Biología Tropical, 68(3), 777–784. https://doi.org/10.15517/rbt.v68i3.39033
Cuba	2 areas combined		2017	178	Nests	CM	Calderón-Peña, R., Betancourt-Avila, R., Rodríguez-Fajardo, E., Martínez-González, Y., & Azanza-Ricardo, J. (2020). Sex ratio of the green sea turtle Chelonia mydas (Testudines: Cheloniidae) hatchlings in the Guanahacabibes Peninsula, Cuba. Revista de Biología Tropical, 68(3), 777–784. https://doi.org/10.15517/rbt.v68i3.39033
Cuba	2 areas combined		2018	42	Nests	CM	Calderón-Peña, R., Betancourt-Avila, R., Rodríguez-Fajardo, E., Martínez-González, Y., & Azanza-Ricardo, J. (2020). Sex ratio of the green sea turtle Chelonia mydas (Testudines: Cheloniidae) hatchlings in the Guanahacabibes Peninsula, Cuba. Revista de Biología Tropical, 68(3), 777–784. https://doi.org/10.15517/rbt.v68i3.39033
India	Rushikulya		2008	70986	Nesters	LO	George, R., Manoharakrishnan, M., & Shanker, K. (2019). Advancing conservation of sea turtles in India at a national scale through the monitoring of index sites, and coordination of coastal management efforts with a network of partners. Project report submitted to the USFWS. Dakshin Foundation, Bangalore. p. 49. https://www.seaturtlesofindia.org/wp-content/uploads/2021/02/MTCA-Report-2018-19-low-…
India	Rushikulya		2009	71645	Nesters	LO	George, R., Manoharakrishnan, M., & Shanker, K. (2019). Advancing conservation of sea turtles in India at a national scale through the monitoring of index sites, and coordination of coastal management efforts with a network of partners. Project report submitted to the USFWS. Dakshin Foundation, Bangalore. p. 49. https://www.seaturtlesofindia.org/wp-content/uploads/2021/02/MTCA-Report-2018-19-low-…
India	Rushikulya		2010	99887	Nesters	LO	George, R., Manoharakrishnan, M., & Shanker, K. (2019). Advancing conservation of sea turtles in India at a national scale through the monitoring of index sites, and coordination of coastal management efforts with a network of partners. Project report submitted to the USFWS. Dakshin Foundation, Bangalore. p. 49. https://www.seaturtlesofindia.org/wp-content/uploads/2021/02/MTCA-Report-2018-19-low-…
India	Rushikulya		2011	151829	Nesters	LO	George, R., Manoharakrishnan, M., & Shanker, K. (2019). Advancing conservation of sea turtles in India at a national scale through the monitoring of index sites, and coordination of coastal management efforts with a network of partners. Project report submitted to the USFWS. Dakshin Foundation, Bangalore. p. 49. https://www.seaturtlesofindia.org/wp-content/uploads/2021/02/MTCA-Report-2018-19-low-…
India	Rushikulya		2012	42931	Nesters	LO	George, R., Manoharakrishnan, M., & Shanker, K. (2019). Advancing conservation of sea turtles in India at a national scale through the monitoring of index sites, and coordination of coastal management efforts with a network of partners. Project report submitted to the USFWS. Dakshin Foundation, Bangalore. p. 49. https://www.seaturtlesofindia.org/wp-content/uploads/2021/02/MTCA-Report-2018-19-low-…
India	Rushikulya		2013	142550	Nesters	LO	George, R., Manoharakrishnan, M., & Shanker, K. (2019). Advancing conservation of sea turtles in India at a national scale through the monitoring of index sites, and coordination of coastal management efforts with a network of partners. Project report submitted to the USFWS. Dakshin Foundation, Bangalore. p. 49. https://www.seaturtlesofindia.org/wp-content/uploads/2021/02/MTCA-Report-2018-19-low-…
India	Rushikulya		2014	14849	Nesters	LO	George, R., Manoharakrishnan, M., & Shanker, K. (2019). Advancing conservation of sea turtles in India at a national scale through the monitoring of index sites, and coordination of coastal management efforts with a network of partners. Project report submitted to the USFWS. Dakshin Foundation, Bangalore. p. 49. https://www.seaturtlesofindia.org/wp-content/uploads/2021/02/MTCA-Report-2018-19-low-…
India	Rushikulya		2015	170939	Nesters	LO	George, R., Manoharakrishnan, M., & Shanker, K. (2019). Advancing conservation of sea turtles in India at a national scale through the monitoring of index sites, and coordination of coastal management efforts with a network of partners. Project report submitted to the USFWS. Dakshin Foundation, Bangalore. p. 49. https://www.seaturtlesofindia.org/wp-content/uploads/2021/02/MTCA-Report-2018-19-low-…
India	Rushikulya		2017	405784	Nesters	LO	George, R., Manoharakrishnan, M., & Shanker, K. (2019). Advancing conservation of sea turtles in India at a national scale through the monitoring of index sites, and coordination of coastal management efforts with a network of partners. Project report submitted to the USFWS. Dakshin Foundation, Bangalore. p. 49. https://www.seaturtlesofindia.org/wp-content/uploads/2021/02/MTCA-Report-2018-19-low-…
Mexico	Campeche	Isla Aguada	1992	397	nests	CM	López-Castro, M. C., Cuevas, E., Guzmán Hernández, V., Raymundo Sánchez, Á., Martínez-Portugal, R. C., Reyes, D. J. L., & Chio, J. Á. B. (2022). Trends in Reproductive Indicators of Green and Hawksbill Sea Turtles over a 30-Year Monitoring Period in the Southern Gulf of Mexico and Their Conservation Implications. Animals : an open access journal from MDPI, 12(23), 3280. https://doi.org/10.3390/an…
Mexico	Campeche	Isla Aguada	1995	0	nests	CM	López-Castro, M. C., Cuevas, E., Guzmán Hernández, V., Raymundo Sánchez, Á., Martínez-Portugal, R. C., Reyes, D. J. L., & Chio, J. Á. B. (2022). Trends in Reproductive Indicators of Green and Hawksbill Sea Turtles over a 30-Year Monitoring Period in the Southern Gulf of Mexico and Their Conservation Implications. Animals : an open access journal from MDPI, 12(23), 3280. https://doi.org/10.3390/an…
Mexico	Campeche	Isla Aguada	1997	198	nests	CM	López-Castro, M. C., Cuevas, E., Guzmán Hernández, V., Raymundo Sánchez, Á., Martínez-Portugal, R. C., Reyes, D. J. L., & Chio, J. Á. B. (2022). Trends in Reproductive Indicators of Green and Hawksbill Sea Turtles over a 30-Year Monitoring Period in the Southern Gulf of Mexico and Their Conservation Implications. Animals : an open access journal from MDPI, 12(23), 3280. https://doi.org/10.3390/an…
Mexico	Campeche	Isla Aguada	2001	0	nests	CM	López-Castro, M. C., Cuevas, E., Guzmán Hernández, V., Raymundo Sánchez, Á., Martínez-Portugal, R. C., Reyes, D. J. L., & Chio, J. Á. B. (2022). Trends in Reproductive Indicators of Green and Hawksbill Sea Turtles over a 30-Year Monitoring Period in the Southern Gulf of Mexico and Their Conservation Implications. Animals : an open access journal from MDPI, 12(23), 3280. https://doi.org/10.3390/an…
Mexico	Campeche	Isla Aguada	2004	113	nests	CM	López-Castro, M. C., Cuevas, E., Guzmán Hernández, V., Raymundo Sánchez, Á., Martínez-Portugal, R. C., Reyes, D. J. L., & Chio, J. Á. B. (2022). Trends in Reproductive Indicators of Green and Hawksbill Sea Turtles over a 30-Year Monitoring Period in the Southern Gulf of Mexico and Their Conservation Implications. Animals : an open access journal from MDPI, 12(23), 3280. https://doi.org/10.3390/an…
Mexico	Campeche	Isla Aguada	2007	565	nests	CM	López-Castro, M. C., Cuevas, E., Guzmán Hernández, V., Raymundo Sánchez, Á., Martínez-Portugal, R. C., Reyes, D. J. L., & Chio, J. Á. B. (2022). Trends in Reproductive Indicators of Green and Hawksbill Sea Turtles over a 30-Year Monitoring Period in the Southern Gulf of Mexico and Their Conservation Implications. Animals : an open access journal from MDPI, 12(23), 3280. https://doi.org/10.3390/an…
Mexico	Campeche	Isla Aguada	2010	1943	nests	CM	López-Castro, M. C., Cuevas, E., Guzmán Hernández, V., Raymundo Sánchez, Á., Martínez-Portugal, R. C., Reyes, D. J. L., & Chio, J. Á. B. (2022). Trends in Reproductive Indicators of Green and Hawksbill Sea Turtles over a 30-Year Monitoring Period in the Southern Gulf of Mexico and Their Conservation Implications. Animals : an open access journal from MDPI, 12(23), 3280. https://doi.org/10.3390/an…
Mexico	Campeche	Isla Aguada	2013	3263	nests	CM	López-Castro, M. C., Cuevas, E., Guzmán Hernández, V., Raymundo Sánchez, Á., Martínez-Portugal, R. C., Reyes, D. J. L., & Chio, J. Á. B. (2022). Trends in Reproductive Indicators of Green and Hawksbill Sea Turtles over a 30-Year Monitoring Period in the Southern Gulf of Mexico and Their Conservation Implications. Animals : an open access journal from MDPI, 12(23), 3280. https://doi.org/10.3390/an…
Mexico	Campeche	Isla Aguada	2016	1502	nests	CM	López-Castro, M. C., Cuevas, E., Guzmán Hernández, V., Raymundo Sánchez, Á., Martínez-Portugal, R. C., Reyes, D. J. L., & Chio, J. Á. B. (2022). Trends in Reproductive Indicators of Green and Hawksbill Sea Turtles over a 30-Year Monitoring Period in the Southern Gulf of Mexico and Their Conservation Implications. Animals : an open access journal from MDPI, 12(23), 3280. https://doi.org/10.3390/an…
Mexico	Campeche	Isla Aguada	2019	5441	nests	CM	López-Castro, M. C., Cuevas, E., Guzmán Hernández, V., Raymundo Sánchez, Á., Martínez-Portugal, R. C., Reyes, D. J. L., & Chio, J. Á. B. (2022). Trends in Reproductive Indicators of Green and Hawksbill Sea Turtles over a 30-Year Monitoring Period in the Southern Gulf of Mexico and Their Conservation Implications. Animals : an open access journal from MDPI, 12(23), 3280. https://doi.org/10.3390/an…
Mexico	Quintana Roo	Holbox	1991	130	nests	EI	López-Castro, M. C., Cuevas, E., Guzmán Hernández, V., Raymundo Sánchez, Á., Martínez-Portugal, R. C., Reyes, D. J. L., & Chio, J. Á. B. (2022). Trends in Reproductive Indicators of Green and Hawksbill Sea Turtles over a 30-Year Monitoring Period in the Southern Gulf of Mexico and Their Conservation Implications. Animals : an open access journal from MDPI, 12(23), 3280. https://doi.org/10.3390/an…
Mexico	Quintana Roo	Holbox	1994	135	nests	EI	López-Castro, M. C., Cuevas, E., Guzmán Hernández, V., Raymundo Sánchez, Á., Martínez-Portugal, R. C., Reyes, D. J. L., & Chio, J. Á. B. (2022). Trends in Reproductive Indicators of Green and Hawksbill Sea Turtles over a 30-Year Monitoring Period in the Southern Gulf of Mexico and Their Conservation Implications. Animals : an open access journal from MDPI, 12(23), 3280. https://doi.org/10.3390/an…
Mexico	Quintana Roo	Holbox	1996	260	nests	EI	López-Castro, M. C., Cuevas, E., Guzmán Hernández, V., Raymundo Sánchez, Á., Martínez-Portugal, R. C., Reyes, D. J. L., & Chio, J. Á. B. (2022). Trends in Reproductive Indicators of Green and Hawksbill Sea Turtles over a 30-Year Monitoring Period in the Southern Gulf of Mexico and Their Conservation Implications. Animals : an open access journal from MDPI, 12(23), 3280. https://doi.org/10.3390/an…
Mexico	Quintana Roo	Holbox	2000	507	nests	EI	López-Castro, M. C., Cuevas, E., Guzmán Hernández, V., Raymundo Sánchez, Á., Martínez-Portugal, R. C., Reyes, D. J. L., & Chio, J. Á. B. (2022). Trends in Reproductive Indicators of Green and Hawksbill Sea Turtles over a 30-Year Monitoring Period in the Southern Gulf of Mexico and Their Conservation Implications. Animals : an open access journal from MDPI, 12(23), 3280. https://doi.org/10.3390/an…
Mexico	Quintana Roo	Holbox	2003	252	nests	EI	López-Castro, M. C., Cuevas, E., Guzmán Hernández, V., Raymundo Sánchez, Á., Martínez-Portugal, R. C., Reyes, D. J. L., & Chio, J. Á. B. (2022). Trends in Reproductive Indicators of Green and Hawksbill Sea Turtles over a 30-Year Monitoring Period in the Southern Gulf of Mexico and Their Conservation Implications. Animals : an open access journal from MDPI, 12(23), 3280. https://doi.org/10.3390/an…
Mexico	Quintana Roo	Holbox	2006	650	nests	EI	López-Castro, M. C., Cuevas, E., Guzmán Hernández, V., Raymundo Sánchez, Á., Martínez-Portugal, R. C., Reyes, D. J. L., & Chio, J. Á. B. (2022). Trends in Reproductive Indicators of Green and Hawksbill Sea Turtles over a 30-Year Monitoring Period in the Southern Gulf of Mexico and Their Conservation Implications. Animals : an open access journal from MDPI, 12(23), 3280. https://doi.org/10.3390/an…
Mexico	Quintana Roo	Holbox	2009	650	nests	EI	López-Castro, M. C., Cuevas, E., Guzmán Hernández, V., Raymundo Sánchez, Á., Martínez-Portugal, R. C., Reyes, D. J. L., & Chio, J. Á. B. (2022). Trends in Reproductive Indicators of Green and Hawksbill Sea Turtles over a 30-Year Monitoring Period in the Southern Gulf of Mexico and Their Conservation Implications. Animals : an open access journal from MDPI, 12(23), 3280. https://doi.org/10.3390/an…
Mexico	Quintana Roo	Holbox	2012	661	nests	EI	López-Castro, M. C., Cuevas, E., Guzmán Hernández, V., Raymundo Sánchez, Á., Martínez-Portugal, R. C., Reyes, D. J. L., & Chio, J. Á. B. (2022). Trends in Reproductive Indicators of Green and Hawksbill Sea Turtles over a 30-Year Monitoring Period in the Southern Gulf of Mexico and Their Conservation Implications. Animals : an open access journal from MDPI, 12(23), 3280. https://doi.org/10.3390/an…
Mexico	Quintana Roo	Holbox	2015	500	nests	EI	López-Castro, M. C., Cuevas, E., Guzmán Hernández, V., Raymundo Sánchez, Á., Martínez-Portugal, R. C., Reyes, D. J. L., & Chio, J. Á. B. (2022). Trends in Reproductive Indicators of Green and Hawksbill Sea Turtles over a 30-Year Monitoring Period in the Southern Gulf of Mexico and Their Conservation Implications. Animals : an open access journal from MDPI, 12(23), 3280. https://doi.org/10.3390/an…
Mexico	Quintana Roo	Holbox	2018	1125	nests	EI	López-Castro, M. C., Cuevas, E., Guzmán Hernández, V., Raymundo Sánchez, Á., Martínez-Portugal, R. C., Reyes, D. J. L., & Chio, J. Á. B. (2022). Trends in Reproductive Indicators of Green and Hawksbill Sea Turtles over a 30-Year Monitoring Period in the Southern Gulf of Mexico and Their Conservation Implications. Animals : an open access journal from MDPI, 12(23), 3280. https://doi.org/10.3390/an…
Mexico	Quintana Roo	Holbox	2021	1480	nests	EI	López-Castro, M. C., Cuevas, E., Guzmán Hernández, V., Raymundo Sánchez, Á., Martínez-Portugal, R. C., Reyes, D. J. L., & Chio, J. Á. B. (2022). Trends in Reproductive Indicators of Green and Hawksbill Sea Turtles over a 30-Year Monitoring Period in the Southern Gulf of Mexico and Their Conservation Implications. Animals : an open access journal from MDPI, 12(23), 3280. https://doi.org/10.3390/an…
Mexico	Quintana Roo	Akumal	1995	107	Nests	CC	González, J. M., Anastácio, R., Lizárraga-Cubedo, H. A., & Pereira, M. J. (2020). Caretta caretta nesting activity on Akumal Beaches, Mexico. Scientific Reports, 10(1), 3020. https://doi.org/10.1038/s41598-020-60018-1
Mexico	Quintana Roo	Akumal	1996	149	Nests	CC	González, J. M., Anastácio, R., Lizárraga-Cubedo, H. A., & Pereira, M. J. (2020). Caretta caretta nesting activity on Akumal Beaches, Mexico. Scientific Reports, 10(1), 3020. https://doi.org/10.1038/s41598-020-60018-1
Mexico	Quintana Roo	Akumal	1997	100	Nests	CC	González, J. M., Anastácio, R., Lizárraga-Cubedo, H. A., & Pereira, M. J. (2020). Caretta caretta nesting activity on Akumal Beaches, Mexico. Scientific Reports, 10(1), 3020. https://doi.org/10.1038/s41598-020-60018-1
Mexico	Quintana Roo	Akumal	1998	99	Nests	CC	González, J. M., Anastácio, R., Lizárraga-Cubedo, H. A., & Pereira, M. J. (2020). Caretta caretta nesting activity on Akumal Beaches, Mexico. Scientific Reports, 10(1), 3020. https://doi.org/10.1038/s41598-020-60018-1
Mexico	Quintana Roo	Akumal	1999	86	Nests	CC	González, J. M., Anastácio, R., Lizárraga-Cubedo, H. A., & Pereira, M. J. (2020). Caretta caretta nesting activity on Akumal Beaches, Mexico. Scientific Reports, 10(1), 3020. https://doi.org/10.1038/s41598-020-60018-1
Mexico	Quintana Roo	Akumal	2000	103	Nests	CC	González, J. M., Anastácio, R., Lizárraga-Cubedo, H. A., & Pereira, M. J. (2020). Caretta caretta nesting activity on Akumal Beaches, Mexico. Scientific Reports, 10(1), 3020. https://doi.org/10.1038/s41598-020-60018-1
Mexico	Quintana Roo	Akumal	2001	100	Nests	CC	González, J. M., Anastácio, R., Lizárraga-Cubedo, H. A., & Pereira, M. J. (2020). Caretta caretta nesting activity on Akumal Beaches, Mexico. Scientific Reports, 10(1), 3020. https://doi.org/10.1038/s41598-020-60018-1
Mexico	Quintana Roo	Akumal	2002	128	Nests	CC	González, J. M., Anastácio, R., Lizárraga-Cubedo, H. A., & Pereira, M. J. (2020). Caretta caretta nesting activity on Akumal Beaches, Mexico. Scientific Reports, 10(1), 3020. https://doi.org/10.1038/s41598-020-60018-1
Mexico	Quintana Roo	Akumal	2003	105	Nests	CC	González, J. M., Anastácio, R., Lizárraga-Cubedo, H. A., & Pereira, M. J. (2020). Caretta caretta nesting activity on Akumal Beaches, Mexico. Scientific Reports, 10(1), 3020. https://doi.org/10.1038/s41598-020-60018-1
Mexico	Quintana Roo	Akumal	2004	42	Nests	CC	González, J. M., Anastácio, R., Lizárraga-Cubedo, H. A., & Pereira, M. J. (2020). Caretta caretta nesting activity on Akumal Beaches, Mexico. Scientific Reports, 10(1), 3020. https://doi.org/10.1038/s41598-020-60018-1
Mexico	Quintana Roo	Akumal	2005	58	Nests	CC	González, J. M., Anastácio, R., Lizárraga-Cubedo, H. A., & Pereira, M. J. (2020). Caretta caretta nesting activity on Akumal Beaches, Mexico. Scientific Reports, 10(1), 3020. https://doi.org/10.1038/s41598-020-60018-1
Mexico	Quintana Roo	Akumal	2006	51	Nests	CC	González, J. M., Anastácio, R., Lizárraga-Cubedo, H. A., & Pereira, M. J. (2020). Caretta caretta nesting activity on Akumal Beaches, Mexico. Scientific Reports, 10(1), 3020. https://doi.org/10.1038/s41598-020-60018-1
Mexico	Quintana Roo	Akumal	2007	121	Nests	CC	González, J. M., Anastácio, R., Lizárraga-Cubedo, H. A., & Pereira, M. J. (2020). Caretta caretta nesting activity on Akumal Beaches, Mexico. Scientific Reports, 10(1), 3020. https://doi.org/10.1038/s41598-020-60018-1
Mexico	Quintana Roo	Akumal	2008	195	Nests	CC	González, J. M., Anastácio, R., Lizárraga-Cubedo, H. A., & Pereira, M. J. (2020). Caretta caretta nesting activity on Akumal Beaches, Mexico. Scientific Reports, 10(1), 3020. https://doi.org/10.1038/s41598-020-60018-1
Mexico	Quintana Roo	Akumal	2009	105	Nests	CC	González, J. M., Anastácio, R., Lizárraga-Cubedo, H. A., & Pereira, M. J. (2020). Caretta caretta nesting activity on Akumal Beaches, Mexico. Scientific Reports, 10(1), 3020. https://doi.org/10.1038/s41598-020-60018-1
Mexico	Quintana Roo	Akumal	2010	106	Nests	CC	González, J. M., Anastácio, R., Lizárraga-Cubedo, H. A., & Pereira, M. J. (2020). Caretta caretta nesting activity on Akumal Beaches, Mexico. Scientific Reports, 10(1), 3020. https://doi.org/10.1038/s41598-020-60018-1
Mexico	Quintana Roo	Akumal	2011	124	Nests	CC	González, J. M., Anastácio, R., Lizárraga-Cubedo, H. A., & Pereira, M. J. (2020). Caretta caretta nesting activity on Akumal Beaches, Mexico. Scientific Reports, 10(1), 3020. https://doi.org/10.1038/s41598-020-60018-1
Mexico	Quintana Roo	Akumal	2012	199	Nests	CC	González, J. M., Anastácio, R., Lizárraga-Cubedo, H. A., & Pereira, M. J. (2020). Caretta caretta nesting activity on Akumal Beaches, Mexico. Scientific Reports, 10(1), 3020. https://doi.org/10.1038/s41598-020-60018-1
Mexico	Quintana Roo	Akumal	2013	196	Nests	CC	González, J. M., Anastácio, R., Lizárraga-Cubedo, H. A., & Pereira, M. J. (2020). Caretta caretta nesting activity on Akumal Beaches, Mexico. Scientific Reports, 10(1), 3020. https://doi.org/10.1038/s41598-020-60018-1
Mexico	Quintana Roo	Akumal	2014	303	Nests	CC	González, J. M., Anastácio, R., Lizárraga-Cubedo, H. A., & Pereira, M. J. (2020). Caretta caretta nesting activity on Akumal Beaches, Mexico. Scientific Reports, 10(1), 3020. https://doi.org/10.1038/s41598-020-60018-1
Mexico	Quintana Roo	Akumal	2015	147	Nests	CC	González, J. M., Anastácio, R., Lizárraga-Cubedo, H. A., & Pereira, M. J. (2020). Caretta caretta nesting activity on Akumal Beaches, Mexico. Scientific Reports, 10(1), 3020. https://doi.org/10.1038/s41598-020-60018-1
Mexico	Quintana Roo	Akumal	2016	343	Nests	CC	González, J. M., Anastácio, R., Lizárraga-Cubedo, H. A., & Pereira, M. J. (2020). Caretta caretta nesting activity on Akumal Beaches, Mexico. Scientific Reports, 10(1), 3020. https://doi.org/10.1038/s41598-020-60018-1
Mexico	Quintana Roo	Akumal	2017	197	Nests	CC	González, J. M., Anastácio, R., Lizárraga-Cubedo, H. A., & Pereira, M. J. (2020). Caretta caretta nesting activity on Akumal Beaches, Mexico. Scientific Reports, 10(1), 3020. https://doi.org/10.1038/s41598-020-60018-1
Mexico	Quintana Roo	Akumal	2018	181	Nests	CC	González, J. M., Anastácio, R., Lizárraga-Cubedo, H. A., & Pereira, M. J. (2020). Caretta caretta nesting activity on Akumal Beaches, Mexico. Scientific Reports, 10(1), 3020. https://doi.org/10.1038/s41598-020-60018-1
Nicaragua	Pearl Cays		2000	153	Nests	EI	Joseph, K. (2019). Nicaragua Hawksbill Conservation Project, Pearl Cays Wildlife Refuge, Seasonal Report 2019. Prepared for Wildlife Conservation Society. p. 58.
Nicaragua	Pearl Cays		2001	156	Nests	EI	Joseph, K. (2019). Nicaragua Hawksbill Conservation Project, Pearl Cays Wildlife Refuge, Seasonal Report 2019. Prepared for Wildlife Conservation Society. p. 58.
Nicaragua	Pearl Cays		2002	152	Nests	EI	Joseph, K. (2019). Nicaragua Hawksbill Conservation Project, Pearl Cays Wildlife Refuge, Seasonal Report 2019. Prepared for Wildlife Conservation Society. p. 58.
Nicaragua	Pearl Cays		2010	287	Nests	EI	Joseph, K. (2019). Nicaragua Hawksbill Conservation Project, Pearl Cays Wildlife Refuge, Seasonal Report 2019. Prepared for Wildlife Conservation Society. p. 58.
Nicaragua	Pearl Cays		2011	232	Nests	EI	Joseph, K. (2019). Nicaragua Hawksbill Conservation Project, Pearl Cays Wildlife Refuge, Seasonal Report 2019. Prepared for Wildlife Conservation Society. p. 58.
Nicaragua	Pearl Cays		2012	280	Nests	EI	Joseph, K. (2019). Nicaragua Hawksbill Conservation Project, Pearl Cays Wildlife Refuge, Seasonal Report 2019. Prepared for Wildlife Conservation Society. p. 58.
Nicaragua	Pearl Cays		2013	335	Nests	EI	Joseph, K. (2019). Nicaragua Hawksbill Conservation Project, Pearl Cays Wildlife Refuge, Seasonal Report 2019. Prepared for Wildlife Conservation Society. p. 58.
Nicaragua	Pearl Cays		2014	474	Nests	EI	Joseph, K. (2019). Nicaragua Hawksbill Conservation Project, Pearl Cays Wildlife Refuge, Seasonal Report 2019. Prepared for Wildlife Conservation Society. p. 58.
Nicaragua	Pearl Cays		2015	545	Nests	EI	Joseph, K. (2019). Nicaragua Hawksbill Conservation Project, Pearl Cays Wildlife Refuge, Seasonal Report 2019. Prepared for Wildlife Conservation Society. p. 58.
Nicaragua	Pearl Cays		2016	603	Nests	EI	Joseph, K. (2019). Nicaragua Hawksbill Conservation Project, Pearl Cays Wildlife Refuge, Seasonal Report 2019. Prepared for Wildlife Conservation Society. p. 58.
Nicaragua	Pearl Cays		2017	719	Nests	EI	Joseph, K. (2019). Nicaragua Hawksbill Conservation Project, Pearl Cays Wildlife Refuge, Seasonal Report 2019. Prepared for Wildlife Conservation Society. p. 58.
Nicaragua	Pearl Cays		2018	916	Nests	EI	Joseph, K. (2019). Nicaragua Hawksbill Conservation Project, Pearl Cays Wildlife Refuge, Seasonal Report 2019. Prepared for Wildlife Conservation Society. p. 58.
Nicaragua	Pearl Cays		2019	1015	Nests	EI	Joseph, K. (2019). Nicaragua Hawksbill Conservation Project, Pearl Cays Wildlife Refuge, Seasonal Report 2019. Prepared for Wildlife Conservation Society. p. 58.
Cyprus, Northern Cyprus	Northern Cyprus		2014	202	Nests	CM	Casale, P., Hochscheid, S., Kaska, Y., & Panagopoulou, A. (Eds.). (2020). Sea Turtles in the Mediterranean Region: MTSG Annual Regional Report 2020. Report of the IUCN-SSC Marine Turtle Specialist Group, 2020. p. 331.
Cyprus, Northern Cyprus	Northern Cyprus		2015	215	Nests	CM	Casale, P., Hochscheid, S., Kaska, Y., & Panagopoulou, A. (Eds.). (2020). Sea Turtles in the Mediterranean Region: MTSG Annual Regional Report 2020. Report of the IUCN-SSC Marine Turtle Specialist Group, 2020. p. 331.
Cyprus, Northern Cyprus	Northern Cyprus		2016	378	Nests	CM	Casale, P., Hochscheid, S., Kaska, Y., & Panagopoulou, A. (Eds.). (2020). Sea Turtles in the Mediterranean Region: MTSG Annual Regional Report 2020. Report of the IUCN-SSC Marine Turtle Specialist Group, 2020. p. 331.
Cyprus, Northern Cyprus	Northern Cyprus		2017	353	Nests	CM	Casale, P., Hochscheid, S., Kaska, Y., & Panagopoulou, A. (Eds.). (2020). Sea Turtles in the Mediterranean Region: MTSG Annual Regional Report 2020. Report of the IUCN-SSC Marine Turtle Specialist Group, 2020. p. 331.
Cyprus, Northern Cyprus	Northern Cyprus		2018	414	Nests	CM	Casale, P., Hochscheid, S., Kaska, Y., & Panagopoulou, A. (Eds.). (2020). Sea Turtles in the Mediterranean Region: MTSG Annual Regional Report 2020. Report of the IUCN-SSC Marine Turtle Specialist Group, 2020. p. 331.
Cyprus, Northern Cyprus	Northern Cyprus		2019	265	Nests	CM	Casale, P., Hochscheid, S., Kaska, Y., & Panagopoulou, A. (Eds.). (2020). Sea Turtles in the Mediterranean Region: MTSG Annual Regional Report 2020. Report of the IUCN-SSC Marine Turtle Specialist Group, 2020. p. 331.
US, South Carolina	Kiawah Island, Charleston County		2018	216	nests	CC	Town of Kiawah Island. Loggerhead Sea Turtles. https://www.kiawahisland.org/wildlife/loggerhead-sea-turtles/ Accessed at 02 July 2022
US, South Carolina	Kiawah Island, Charleston County		2017	333	nests	CC	Town of Kiawah Island. Loggerhead Sea Turtles. https://www.kiawahisland.org/wildlife/loggerhead-sea-turtles/ Accessed at 02 July 2022
US, South Carolina	Kiawah Island, Charleston County		2021	339	nests	CC	Town of Kiawah Island. Loggerhead Sea Turtles. https://www.kiawahisland.org/wildlife/loggerhead-sea-turtles/ Accessed at 02 July 2022
US, South Carolina	Kiawah Island, Charleston County		2020	342	nests	CC	Town of Kiawah Island. Loggerhead Sea Turtles. https://www.kiawahisland.org/wildlife/loggerhead-sea-turtles/ Accessed at 02 July 2022
US, South Carolina	Kiawah Island, Charleston County		2019	574	nests	CC	Town of Kiawah Island. Loggerhead Sea Turtles. https://www.kiawahisland.org/wildlife/loggerhead-sea-turtles/ Accessed at 02 July 2022
US, South Carolina	Kiawah Island, Charleston County		1980	210	Nests	CC	Hopkins-Murphy S., Murphy T., Hope C., Coker J. & Hoyle M. (2001). Population trends and nesting distribution of the loggerhead turtle (Caretta caretta) in South Carolina 1980-1997. Final Report to the US Fish and Wildlife Service. / Outer Banks Preservation Association (2013). Loggerhead Sea Turtle Terrestrial Critical Habitat Proposed Rule - OBPA Comments (AVAILABLE AT http://obpa-nc.org/joomla…
US, South Carolina	Kiawah Island, Charleston County		1981	409	Nests	CC	Hopkins-Murphy S., Murphy T., Hope C., Coker J. & Hoyle M. (2001). Population trends and nesting distribution of the loggerhead turtle (Caretta caretta) in South Carolina 1980-1997. Final Report to the US Fish and Wildlife Service. / Outer Banks Preservation Association (2013). Loggerhead Sea Turtle Terrestrial Critical Habitat Proposed Rule - OBPA Comments (AVAILABLE AT http://obpa-nc.org/joomla…
US, South Carolina	Kiawah Island, Charleston County		1982	257	Nests	CC	Hopkins-Murphy S., Murphy T., Hope C., Coker J. & Hoyle M. (2001). Population trends and nesting distribution of the loggerhead turtle (Caretta caretta) in South Carolina 1980-1997. Final Report to the US Fish and Wildlife Service. / Outer Banks Preservation Association (2013). Loggerhead Sea Turtle Terrestrial Critical Habitat Proposed Rule - OBPA Comments (AVAILABLE AT http://obpa-nc.org/joomla…
US, South Carolina	Kiawah Island, Charleston County		1985	177	Nests	CC	Hopkins-Murphy S., Murphy T., Hope C., Coker J. & Hoyle M. (2001). Population trends and nesting distribution of the loggerhead turtle (Caretta caretta) in South Carolina 1980-1997. Final Report to the US Fish and Wildlife Service. / Outer Banks Preservation Association (2013). Loggerhead Sea Turtle Terrestrial Critical Habitat Proposed Rule - OBPA Comments (AVAILABLE AT http://obpa-nc.org/joomla…
US, South Carolina	Kiawah Island, Charleston County		1986	234	Nests	CC	Hopkins-Murphy S., Murphy T., Hope C., Coker J. & Hoyle M. (2001). Population trends and nesting distribution of the loggerhead turtle (Caretta caretta) in South Carolina 1980-1997. Final Report to the US Fish and Wildlife Service. / Outer Banks Preservation Association (2013). Loggerhead Sea Turtle Terrestrial Critical Habitat Proposed Rule - OBPA Comments (AVAILABLE AT http://obpa-nc.org/joomla…
US, South Carolina	Kiawah Island, Charleston County		1987	115	Nests	CC	Hopkins-Murphy S., Murphy T., Hope C., Coker J. & Hoyle M. (2001). Population trends and nesting distribution of the loggerhead turtle (Caretta caretta) in South Carolina 1980-1997. Final Report to the US Fish and Wildlife Service. / Outer Banks Preservation Association (2013). Loggerhead Sea Turtle Terrestrial Critical Habitat Proposed Rule - OBPA Comments (AVAILABLE AT http://obpa-nc.org/joomla…
US, South Carolina	Kiawah Island, Charleston County		1990	268	Nests	CC	Hopkins-Murphy S., Murphy T., Hope C., Coker J. & Hoyle M. (2001). Population trends and nesting distribution of the loggerhead turtle (Caretta caretta) in South Carolina 1980-1997. Final Report to the US Fish and Wildlife Service. / Outer Banks Preservation Association (2013). Loggerhead Sea Turtle Terrestrial Critical Habitat Proposed Rule - OBPA Comments (AVAILABLE AT http://obpa-nc.org/joomla…
US, South Carolina	Kiawah Island, Charleston County		1991	144	Nests	CC	Hopkins-Murphy S., Murphy T., Hope C., Coker J. & Hoyle M. (2001). Population trends and nesting distribution of the loggerhead turtle (Caretta caretta) in South Carolina 1980-1997. Final Report to the US Fish and Wildlife Service. / Outer Banks Preservation Association (2013). Loggerhead Sea Turtle Terrestrial Critical Habitat Proposed Rule - OBPA Comments (AVAILABLE AT http://obpa-nc.org/joomla…
US, South Carolina	Kiawah Island, Charleston County		1992	192	Nests	CC	Hopkins-Murphy S., Murphy T., Hope C., Coker J. & Hoyle M. (2001). Population trends and nesting distribution of the loggerhead turtle (Caretta caretta) in South Carolina 1980-1997. Final Report to the US Fish and Wildlife Service. / Outer Banks Preservation Association (2013). Loggerhead Sea Turtle Terrestrial Critical Habitat Proposed Rule - OBPA Comments (AVAILABLE AT http://obpa-nc.org/joomla…
US, South Carolina	Kiawah Island, Charleston County		1995	174	Nests	CC	Hopkins-Murphy S., Murphy T., Hope C., Coker J. & Hoyle M. (2001). Population trends and nesting distribution of the loggerhead turtle (Caretta caretta) in South Carolina 1980-1997. Final Report to the US Fish and Wildlife Service. / Outer Banks Preservation Association (2013). Loggerhead Sea Turtle Terrestrial Critical Habitat Proposed Rule - OBPA Comments (AVAILABLE AT http://obpa-nc.org/joomla…
US, South Carolina	Kiawah Island, Charleston County		1996	223	Nests	CC	Hopkins-Murphy S., Murphy T., Hope C., Coker J. & Hoyle M. (2001). Population trends and nesting distribution of the loggerhead turtle (Caretta caretta) in South Carolina 1980-1997. Final Report to the US Fish and Wildlife Service. / Outer Banks Preservation Association (2013). Loggerhead Sea Turtle Terrestrial Critical Habitat Proposed Rule - OBPA Comments (AVAILABLE AT http://obpa-nc.org/joomla…
US, South Carolina	Kiawah Island, Charleston County		1997	148	Nests	CC	Hopkins-Murphy S., Murphy T., Hope C., Coker J. & Hoyle M. (2001). Population trends and nesting distribution of the loggerhead turtle (Caretta caretta) in South Carolina 1980-1997. Final Report to the US Fish and Wildlife Service. / Outer Banks Preservation Association (2013). Loggerhead Sea Turtle Terrestrial Critical Habitat Proposed Rule - OBPA Comments (AVAILABLE AT http://obpa-nc.org/joomla…
US, South Carolina	Kiawah Island, Charleston County		2006	201	Nests	CC	Hopkins-Murphy S., Murphy T., Hope C., Coker J. & Hoyle M. (2001). Population trends and nesting distribution of the loggerhead turtle (Caretta caretta) in South Carolina 1980-1997. Final Report to the US Fish and Wildlife Service. / Outer Banks Preservation Association (2013). Loggerhead Sea Turtle Terrestrial Critical Habitat Proposed Rule - OBPA Comments (AVAILABLE AT http://obpa-nc.org/joomla…
US, South Carolina	Kiawah Island, Charleston County		2007	98	Nests	CC	Hopkins-Murphy S., Murphy T., Hope C., Coker J. & Hoyle M. (2001). Population trends and nesting distribution of the loggerhead turtle (Caretta caretta) in South Carolina 1980-1997. Final Report to the US Fish and Wildlife Service. / Outer Banks Preservation Association (2013). Loggerhead Sea Turtle Terrestrial Critical Habitat Proposed Rule - OBPA Comments (AVAILABLE AT http://obpa-nc.org/joomla…
US, South Carolina	Kiawah Island, Charleston County		2008	231	Nests	CC	Hopkins-Murphy S., Murphy T., Hope C., Coker J. & Hoyle M. (2001). Population trends and nesting distribution of the loggerhead turtle (Caretta caretta) in South Carolina 1980-1997. Final Report to the US Fish and Wildlife Service. / Outer Banks Preservation Association (2013). Loggerhead Sea Turtle Terrestrial Critical Habitat Proposed Rule - OBPA Comments (AVAILABLE AT http://obpa-nc.org/joomla…
US, South Carolina	Kiawah Island, Charleston County		2009	128	Nests	CC	Hopkins-Murphy S., Murphy T., Hope C., Coker J. & Hoyle M. (2001). Population trends and nesting distribution of the loggerhead turtle (Caretta caretta) in South Carolina 1980-1997. Final Report to the US Fish and Wildlife Service. / Outer Banks Preservation Association (2013). Loggerhead Sea Turtle Terrestrial Critical Habitat Proposed Rule - OBPA Comments (AVAILABLE AT http://obpa-nc.org/joomla…
US, South Carolina	Kiawah Island, Charleston County		2010	219	Nests	CC	Hopkins-Murphy S., Murphy T., Hope C., Coker J. & Hoyle M. (2001). Population trends and nesting distribution of the loggerhead turtle (Caretta caretta) in South Carolina 1980-1997. Final Report to the US Fish and Wildlife Service. / Outer Banks Preservation Association (2013). Loggerhead Sea Turtle Terrestrial Critical Habitat Proposed Rule - OBPA Comments (AVAILABLE AT http://obpa-nc.org/joomla…
US, South Carolina	Kiawah Island, Charleston County		2011	256	Nests	CC	Hopkins-Murphy S., Murphy T., Hope C., Coker J. & Hoyle M. (2001). Population trends and nesting distribution of the loggerhead turtle (Caretta caretta) in South Carolina 1980-1997. Final Report to the US Fish and Wildlife Service. / Outer Banks Preservation Association (2013). Loggerhead Sea Turtle Terrestrial Critical Habitat Proposed Rule - OBPA Comments (AVAILABLE AT http://obpa-nc.org/joomla…
Turkey	Cirali		2002	27	nests	CC	Sönmez, B., Elginöz, E., Ilgaz, M., & Altınkaya, H. (2021). Nesting activity of loggerhead turtles (2013–2020) and 20 years abundance trend (2001–2020) on Çıralı Beach, Turkey. Regional Studies in Marine Science, 44, 101758. https://doi.org/10.1016/j.rsma.2021.101758
Turkey	Cirali		2005	58	nests	CC	Sönmez, B., Elginöz, E., Ilgaz, M., & Altınkaya, H. (2021). Nesting activity of loggerhead turtles (2013–2020) and 20 years abundance trend (2001–2020) on Çıralı Beach, Turkey. Regional Studies in Marine Science, 44, 101758. https://doi.org/10.1016/j.rsma.2021.101758
Turkey	Cirali		2001	61	nests	CC	Sönmez, B., Elginöz, E., Ilgaz, M., & Altınkaya, H. (2021). Nesting activity of loggerhead turtles (2013–2020) and 20 years abundance trend (2001–2020) on Çıralı Beach, Turkey. Regional Studies in Marine Science, 44, 101758. https://doi.org/10.1016/j.rsma.2021.101758
Turkey	Cirali		2017	75	nests	CC	Sönmez, B., Elginöz, E., Ilgaz, M., & Altınkaya, H. (2021). Nesting activity of loggerhead turtles (2013–2020) and 20 years abundance trend (2001–2020) on Çıralı Beach, Turkey. Regional Studies in Marine Science, 44, 101758. https://doi.org/10.1016/j.rsma.2021.101758
Turkey	Cirali		2010	77	nests	CC	Sönmez, B., Elginöz, E., Ilgaz, M., & Altınkaya, H. (2021). Nesting activity of loggerhead turtles (2013–2020) and 20 years abundance trend (2001–2020) on Çıralı Beach, Turkey. Regional Studies in Marine Science, 44, 101758. https://doi.org/10.1016/j.rsma.2021.101758
Turkey	Cirali		2012	83	nests	CC	Sönmez, B., Elginöz, E., Ilgaz, M., & Altınkaya, H. (2021). Nesting activity of loggerhead turtles (2013–2020) and 20 years abundance trend (2001–2020) on Çıralı Beach, Turkey. Regional Studies in Marine Science, 44, 101758. https://doi.org/10.1016/j.rsma.2021.101758
Turkey	Cirali		2004	86	nests	CC	Sönmez, B., Elginöz, E., Ilgaz, M., & Altınkaya, H. (2021). Nesting activity of loggerhead turtles (2013–2020) and 20 years abundance trend (2001–2020) on Çıralı Beach, Turkey. Regional Studies in Marine Science, 44, 101758. https://doi.org/10.1016/j.rsma.2021.101758
Turkey	Cirali		2019	86	nests	CC	Sönmez, B., Elginöz, E., Ilgaz, M., & Altınkaya, H. (2021). Nesting activity of loggerhead turtles (2013–2020) and 20 years abundance trend (2001–2020) on Çıralı Beach, Turkey. Regional Studies in Marine Science, 44, 101758. https://doi.org/10.1016/j.rsma.2021.101758
Turkey	Cirali		2003	89	nests	CC	Sönmez, B., Elginöz, E., Ilgaz, M., & Altınkaya, H. (2021). Nesting activity of loggerhead turtles (2013–2020) and 20 years abundance trend (2001–2020) on Çıralı Beach, Turkey. Regional Studies in Marine Science, 44, 101758. https://doi.org/10.1016/j.rsma.2021.101758
Turkey	Cirali		2014	87	nests	CC	Sönmez, B., Elginöz, E., Ilgaz, M., & Altınkaya, H. (2021). Nesting activity of loggerhead turtles (2013–2020) and 20 years abundance trend (2001–2020) on Çıralı Beach, Turkey. Regional Studies in Marine Science, 44, 101758. https://doi.org/10.1016/j.rsma.2021.101758
Turkey	Cirali		2006	95	nests	CC	Sönmez, B., Elginöz, E., Ilgaz, M., & Altınkaya, H. (2021). Nesting activity of loggerhead turtles (2013–2020) and 20 years abundance trend (2001–2020) on Çıralı Beach, Turkey. Regional Studies in Marine Science, 44, 101758. https://doi.org/10.1016/j.rsma.2021.101758
Turkey	Cirali		2020	100	nests	CC	Sönmez, B., Elginöz, E., Ilgaz, M., & Altınkaya, H. (2021). Nesting activity of loggerhead turtles (2013–2020) and 20 years abundance trend (2001–2020) on Çıralı Beach, Turkey. Regional Studies in Marine Science, 44, 101758. https://doi.org/10.1016/j.rsma.2021.101758
Turkey	Cirali		2013	102	nests	CC	Sönmez, B., Elginöz, E., Ilgaz, M., & Altınkaya, H. (2021). Nesting activity of loggerhead turtles (2013–2020) and 20 years abundance trend (2001–2020) on Çıralı Beach, Turkey. Regional Studies in Marine Science, 44, 101758. https://doi.org/10.1016/j.rsma.2021.101758
Turkey	Cirali		2016	136	nests	CC	Sönmez, B., Elginöz, E., Ilgaz, M., & Altınkaya, H. (2021). Nesting activity of loggerhead turtles (2013–2020) and 20 years abundance trend (2001–2020) on Çıralı Beach, Turkey. Regional Studies in Marine Science, 44, 101758. https://doi.org/10.1016/j.rsma.2021.101758
Turkey	Cirali		2015	104	nests	CC	Sönmez, B., Elginöz, E., Ilgaz, M., & Altınkaya, H. (2021). Nesting activity of loggerhead turtles (2013–2020) and 20 years abundance trend (2001–2020) on Çıralı Beach, Turkey. Regional Studies in Marine Science, 44, 101758. https://doi.org/10.1016/j.rsma.2021.101758
Turkey	Cirali		2018	151	nests	CC	Sönmez, B., Elginöz, E., Ilgaz, M., & Altınkaya, H. (2021). Nesting activity of loggerhead turtles (2013–2020) and 20 years abundance trend (2001–2020) on Çıralı Beach, Turkey. Regional Studies in Marine Science, 44, 101758. https://doi.org/10.1016/j.rsma.2021.101758
Turkey	Cirali		2007	105	Nests	CC	Sönmez, B., Elginöz, E., Ilgaz, M., & Altınkaya, H. (2021). Nesting activity of loggerhead turtles (2013–2020) and 20 years abundance trend (2001–2020) on Çıralı Beach, Turkey. Regional Studies in Marine Science, 44, 101758. https://doi.org/10.1016/j.rsma.2021.101758
Turkey	Cirali		2008	79	Nests	CC	Sönmez, B., Elginöz, E., Ilgaz, M., & Altınkaya, H. (2021). Nesting activity of loggerhead turtles (2013–2020) and 20 years abundance trend (2001–2020) on Çıralı Beach, Turkey. Regional Studies in Marine Science, 44, 101758. https://doi.org/10.1016/j.rsma.2021.101758
Turkey	Cirali		2009	102	Nests	CC	Sönmez, B., Elginöz, E., Ilgaz, M., & Altınkaya, H. (2021). Nesting activity of loggerhead turtles (2013–2020) and 20 years abundance trend (2001–2020) on Çıralı Beach, Turkey. Regional Studies in Marine Science, 44, 101758. https://doi.org/10.1016/j.rsma.2021.101758
Turkey	Cirali		2011	98	Nests	CC	Sönmez, B., Elginöz, E., Ilgaz, M., & Altınkaya, H. (2021). Nesting activity of loggerhead turtles (2013–2020) and 20 years abundance trend (2001–2020) on Çıralı Beach, Turkey. Regional Studies in Marine Science, 44, 101758. https://doi.org/10.1016/j.rsma.2021.101758
Turkey	Cirali		1994	34	Nests	CC	Türkozan, O., & Kaska, Y. (2010). Turkey. In P. Casale & D. Margaritoulis (Eds.), Sea Turtles in the Mediterranean: Distribution, Threats and Conservation Priorities. Gland. Switzerland: IUCN. p. 257.
Turkey	Cirali		1995	37	Nests	CC	Türkozan, O., & Kaska, Y. (2010). Turkey. In P. Casale & D. Margaritoulis (Eds.), Sea Turtles in the Mediterranean: Distribution, Threats and Conservation Priorities. Gland. Switzerland: IUCN. p. 257.
Turkey	Cirali		1996	26	Nests	CC	Türkozan, O., & Kaska, Y. (2010). Turkey. In P. Casale & D. Margaritoulis (Eds.), Sea Turtles in the Mediterranean: Distribution, Threats and Conservation Priorities. Gland. Switzerland: IUCN. p. 257.
Turkey	Cirali		1997	29	Nests	CC	Türkozan, O., & Kaska, Y. (2010). Turkey. In P. Casale & D. Margaritoulis (Eds.), Sea Turtles in the Mediterranean: Distribution, Threats and Conservation Priorities. Gland. Switzerland: IUCN. p. 257.
Turkey	Cirali		1998	23	Nests	CC	Türkozan, O., & Kaska, Y. (2010). Turkey. In P. Casale & D. Margaritoulis (Eds.), Sea Turtles in the Mediterranean: Distribution, Threats and Conservation Priorities. Gland. Switzerland: IUCN. p. 257.
Turkey	Cirali		1999	39	Nests	CC	Türkozan, O., & Kaska, Y. (2010). Turkey. In P. Casale & D. Margaritoulis (Eds.), Sea Turtles in the Mediterranean: Distribution, Threats and Conservation Priorities. Gland. Switzerland: IUCN. p. 257.
Turkey	Cirali		2000	37	Nests	CC	Türkozan, O., & Kaska, Y. (2010). Turkey. In P. Casale & D. Margaritoulis (Eds.), Sea Turtles in the Mediterranean: Distribution, Threats and Conservation Priorities. Gland. Switzerland: IUCN. p. 257.
Cyprus	Cyprus, South Cyprus	West Coast	2009	48	Nests	CM	Casale, P., Hochscheid, S., Kaska, Y., & Panagopoulou, A. (Eds.). (2020). Sea Turtles in the Mediterranean Region: MTSG Annual Regional Report 2020. Report of the IUCN-SSC Marine Turtle Specialist Group, 2020. p. 331.
Cyprus	Cyprus, South Cyprus	West Coast	2010	70	Nests	CM	Casale, P., Hochscheid, S., Kaska, Y., & Panagopoulou, A. (Eds.). (2020). Sea Turtles in the Mediterranean Region: MTSG Annual Regional Report 2020. Report of the IUCN-SSC Marine Turtle Specialist Group, 2020. p. 331.
Cyprus	Cyprus, South Cyprus	West Coast	2011	54	Nests	CM	Casale, P., Hochscheid, S., Kaska, Y., & Panagopoulou, A. (Eds.). (2020). Sea Turtles in the Mediterranean Region: MTSG Annual Regional Report 2020. Report of the IUCN-SSC Marine Turtle Specialist Group, 2020. p. 331.
Cyprus	Cyprus, South Cyprus	West Coast	2012	109	Nests	CM	Casale, P., Hochscheid, S., Kaska, Y., & Panagopoulou, A. (Eds.). (2020). Sea Turtles in the Mediterranean Region: MTSG Annual Regional Report 2020. Report of the IUCN-SSC Marine Turtle Specialist Group, 2020. p. 331.
Cyprus	Cyprus, South Cyprus	West Coast	2013	123	Nests	CM	Casale, P., Hochscheid, S., Kaska, Y., & Panagopoulou, A. (Eds.). (2020). Sea Turtles in the Mediterranean Region: MTSG Annual Regional Report 2020. Report of the IUCN-SSC Marine Turtle Specialist Group, 2020. p. 331.
Cyprus	Cyprus, South Cyprus	West Coast	2014	154	Nests	CM	Casale, P., Hochscheid, S., Kaska, Y., & Panagopoulou, A. (Eds.). (2020). Sea Turtles in the Mediterranean Region: MTSG Annual Regional Report 2020. Report of the IUCN-SSC Marine Turtle Specialist Group, 2020. p. 331.
Cyprus	Cyprus, South Cyprus	West Coast	2015	99	Nests	CM	Casale, P., Hochscheid, S., Kaska, Y., & Panagopoulou, A. (Eds.). (2020). Sea Turtles in the Mediterranean Region: MTSG Annual Regional Report 2020. Report of the IUCN-SSC Marine Turtle Specialist Group, 2020. p. 331.
Cyprus	Cyprus, South Cyprus	West Coast	2016	281	Nests	CM	Casale, P., Hochscheid, S., Kaska, Y., & Panagopoulou, A. (Eds.). (2020). Sea Turtles in the Mediterranean Region: MTSG Annual Regional Report 2020. Report of the IUCN-SSC Marine Turtle Specialist Group, 2020. p. 331.
Cyprus	Cyprus, South Cyprus	West Coast	2017	253	Nests	CM	Casale, P., Hochscheid, S., Kaska, Y., & Panagopoulou, A. (Eds.). (2020). Sea Turtles in the Mediterranean Region: MTSG Annual Regional Report 2020. Report of the IUCN-SSC Marine Turtle Specialist Group, 2020. p. 331.
Cyprus	Cyprus, South Cyprus		1989	66	Nests	CM	Demetropoulos, A., & Hadjichristophorou, M. (2010). Cyprus-Region B. In P. Casale & D. Margaritoulis (Eds.), Sea Turtles in the Mediterranean: Distribution, Threats and Conservation Priorities. Gland. Switzerland: IUCN. p. 257.
Cyprus	Cyprus, South Cyprus		1990	43	Nests	CM	Demetropoulos, A., & Hadjichristophorou, M. (2010). Cyprus-Region B. In P. Casale & D. Margaritoulis (Eds.), Sea Turtles in the Mediterranean: Distribution, Threats and Conservation Priorities. Gland. Switzerland: IUCN. p. 257.
Cyprus	Cyprus, South Cyprus		1991	49	Nests	CM	Demetropoulos, A., & Hadjichristophorou, M. (2010). Cyprus-Region B. In P. Casale & D. Margaritoulis (Eds.), Sea Turtles in the Mediterranean: Distribution, Threats and Conservation Priorities. Gland. Switzerland: IUCN. p. 257.
Cyprus	Cyprus, South Cyprus		1992	14	Nests	CM	Demetropoulos, A., & Hadjichristophorou, M. (2010). Cyprus-Region B. In P. Casale & D. Margaritoulis (Eds.), Sea Turtles in the Mediterranean: Distribution, Threats and Conservation Priorities. Gland. Switzerland: IUCN. p. 257.
Cyprus	Cyprus, South Cyprus		1993	48	Nests	CM	Demetropoulos, A., & Hadjichristophorou, M. (2010). Cyprus-Region B. In P. Casale & D. Margaritoulis (Eds.), Sea Turtles in the Mediterranean: Distribution, Threats and Conservation Priorities. Gland. Switzerland: IUCN. p. 257.
Cyprus	Cyprus, South Cyprus		1994	42	Nests	CM	Demetropoulos, A., & Hadjichristophorou, M. (2010). Cyprus-Region B. In P. Casale & D. Margaritoulis (Eds.), Sea Turtles in the Mediterranean: Distribution, Threats and Conservation Priorities. Gland. Switzerland: IUCN. p. 257.
Cyprus	Cyprus, South Cyprus		1995	62	Nests	CM	Demetropoulos, A., & Hadjichristophorou, M. (2010). Cyprus-Region B. In P. Casale & D. Margaritoulis (Eds.), Sea Turtles in the Mediterranean: Distribution, Threats and Conservation Priorities. Gland. Switzerland: IUCN. p. 257.
Cyprus	Cyprus, South Cyprus		1996	19	Nests	CM	Demetropoulos, A., & Hadjichristophorou, M. (2010). Cyprus-Region B. In P. Casale & D. Margaritoulis (Eds.), Sea Turtles in the Mediterranean: Distribution, Threats and Conservation Priorities. Gland. Switzerland: IUCN. p. 257.
Cyprus	Cyprus, South Cyprus		1997	41	Nests	CM	Demetropoulos, A., & Hadjichristophorou, M. (2010). Cyprus-Region B. In P. Casale & D. Margaritoulis (Eds.), Sea Turtles in the Mediterranean: Distribution, Threats and Conservation Priorities. Gland. Switzerland: IUCN. p. 257.
Cyprus	Cyprus, South Cyprus		1998	53	Nests	CM	Demetropoulos, A., & Hadjichristophorou, M. (2010). Cyprus-Region B. In P. Casale & D. Margaritoulis (Eds.), Sea Turtles in the Mediterranean: Distribution, Threats and Conservation Priorities. Gland. Switzerland: IUCN. p. 257.
Cyprus	Cyprus, South Cyprus		1999	44	Nests	CM	Demetropoulos, A., & Hadjichristophorou, M. (2010). Cyprus-Region B. In P. Casale & D. Margaritoulis (Eds.), Sea Turtles in the Mediterranean: Distribution, Threats and Conservation Priorities. Gland. Switzerland: IUCN. p. 257.
Cyprus	Cyprus, South Cyprus		2000	79	Nests	CM	Demetropoulos, A., & Hadjichristophorou, M. (2010). Cyprus-Region B. In P. Casale & D. Margaritoulis (Eds.), Sea Turtles in the Mediterranean: Distribution, Threats and Conservation Priorities. Gland. Switzerland: IUCN. p. 257.
Cyprus	Cyprus, South Cyprus		2001	44	Nests	CM	Demetropoulos, A., & Hadjichristophorou, M. (2010). Cyprus-Region B. In P. Casale & D. Margaritoulis (Eds.), Sea Turtles in the Mediterranean: Distribution, Threats and Conservation Priorities. Gland. Switzerland: IUCN. p. 257.
Cyprus	Cyprus, South Cyprus		2002	22	Nests	CM	Demetropoulos, A., & Hadjichristophorou, M. (2010). Cyprus-Region B. In P. Casale & D. Margaritoulis (Eds.), Sea Turtles in the Mediterranean: Distribution, Threats and Conservation Priorities. Gland. Switzerland: IUCN. p. 257.
Cyprus	Cyprus, South Cyprus		2003	26	Nests	CM	Demetropoulos, A., & Hadjichristophorou, M. (2010). Cyprus-Region B. In P. Casale & D. Margaritoulis (Eds.), Sea Turtles in the Mediterranean: Distribution, Threats and Conservation Priorities. Gland. Switzerland: IUCN. p. 257.
Cyprus	Cyprus, South Cyprus		2004	114	Nests	CM	Demetropoulos, A., & Hadjichristophorou, M. (2010). Cyprus-Region B. In P. Casale & D. Margaritoulis (Eds.), Sea Turtles in the Mediterranean: Distribution, Threats and Conservation Priorities. Gland. Switzerland: IUCN. p. 257.
Cyprus	Cyprus, South Cyprus		2005	9	Nests	CM	Demetropoulos, A., & Hadjichristophorou, M. (2010). Cyprus-Region B. In P. Casale & D. Margaritoulis (Eds.), Sea Turtles in the Mediterranean: Distribution, Threats and Conservation Priorities. Gland. Switzerland: IUCN. p. 257.
Cyprus	Cyprus, South Cyprus		2006	49	Nests	CM	Demetropoulos, A., & Hadjichristophorou, M. (2010). Cyprus-Region B. In P. Casale & D. Margaritoulis (Eds.), Sea Turtles in the Mediterranean: Distribution, Threats and Conservation Priorities. Gland. Switzerland: IUCN. p. 257.
Cyprus	Cyprus, South Cyprus		2007	31	Nests	CM	Demetropoulos, A., & Hadjichristophorou, M. (2010). Cyprus-Region B. In P. Casale & D. Margaritoulis (Eds.), Sea Turtles in the Mediterranean: Distribution, Threats and Conservation Priorities. Gland. Switzerland: IUCN. p. 257.
Cyprus	Cyprus, South Cyprus		2008	101	Nests	CM	Demetropoulos, A., & Hadjichristophorou, M. (2010). Cyprus-Region B. In P. Casale & D. Margaritoulis (Eds.), Sea Turtles in the Mediterranean: Distribution, Threats and Conservation Priorities. Gland. Switzerland: IUCN. p. 257.
Malaysia		Redang Island	1993	90	Nesters	CM	Wu, N. C., Rusli, M. U., Broderick, A. C., & Barneche, D. R. (2022). Size scaling of sea turtle reproduction may reconcile fundamental ecology and conservation strategies at the global scale. Global Ecology and Biogeography, 31(7), 1277-1289.
Malaysia		Redang Island	1994	57	Nesters	CM	Wu, N. C., Rusli, M. U., Broderick, A. C., & Barneche, D. R. (2022). Size scaling of sea turtle reproduction may reconcile fundamental ecology and conservation strategies at the global scale. Global Ecology and Biogeography, 31(7), 1277-1289.
Malaysia		Redang Island	1995	103	Nesters	CM	Wu, N. C., Rusli, M. U., Broderick, A. C., & Barneche, D. R. (2022). Size scaling of sea turtle reproduction may reconcile fundamental ecology and conservation strategies at the global scale. Global Ecology and Biogeography, 31(7), 1277-1289.
Malaysia		Redang Island	1996	73	Nesters	CM	Wu, N. C., Rusli, M. U., Broderick, A. C., & Barneche, D. R. (2022). Size scaling of sea turtle reproduction may reconcile fundamental ecology and conservation strategies at the global scale. Global Ecology and Biogeography, 31(7), 1277-1289.
Malaysia		Redang Island	1997	77	Nesters	CM	Wu, N. C., Rusli, M. U., Broderick, A. C., & Barneche, D. R. (2022). Size scaling of sea turtle reproduction may reconcile fundamental ecology and conservation strategies at the global scale. Global Ecology and Biogeography, 31(7), 1277-1289.
Malaysia		Redang Island	1998	75	Nesters	CM	Wu, N. C., Rusli, M. U., Broderick, A. C., & Barneche, D. R. (2022). Size scaling of sea turtle reproduction may reconcile fundamental ecology and conservation strategies at the global scale. Global Ecology and Biogeography, 31(7), 1277-1289.
Malaysia		Redang Island	1999	107	Nesters	CM	Wu, N. C., Rusli, M. U., Broderick, A. C., & Barneche, D. R. (2022). Size scaling of sea turtle reproduction may reconcile fundamental ecology and conservation strategies at the global scale. Global Ecology and Biogeography, 31(7), 1277-1289.
Malaysia		Redang Island	2000	43	Nesters	CM	Wu, N. C., Rusli, M. U., Broderick, A. C., & Barneche, D. R. (2022). Size scaling of sea turtle reproduction may reconcile fundamental ecology and conservation strategies at the global scale. Global Ecology and Biogeography, 31(7), 1277-1289.
Malaysia		Redang Island	2001	77	Nesters	CM	Wu, N. C., Rusli, M. U., Broderick, A. C., & Barneche, D. R. (2022). Size scaling of sea turtle reproduction may reconcile fundamental ecology and conservation strategies at the global scale. Global Ecology and Biogeography, 31(7), 1277-1289.
Malaysia		Redang Island	2002	73	Nesters	CM	Wu, N. C., Rusli, M. U., Broderick, A. C., & Barneche, D. R. (2022). Size scaling of sea turtle reproduction may reconcile fundamental ecology and conservation strategies at the global scale. Global Ecology and Biogeography, 31(7), 1277-1289.
Malaysia		Redang Island	2003	43	Nesters	CM	Wu, N. C., Rusli, M. U., Broderick, A. C., & Barneche, D. R. (2022). Size scaling of sea turtle reproduction may reconcile fundamental ecology and conservation strategies at the global scale. Global Ecology and Biogeography, 31(7), 1277-1289.
Malaysia		Redang Island	2004	92	Nesters	CM	Wu, N. C., Rusli, M. U., Broderick, A. C., & Barneche, D. R. (2022). Size scaling of sea turtle reproduction may reconcile fundamental ecology and conservation strategies at the global scale. Global Ecology and Biogeography, 31(7), 1277-1289.
Malaysia		Redang Island	2005	2005	Nesters	CM	Wu, N. C., Rusli, M. U., Broderick, A. C., & Barneche, D. R. (2022). Size scaling of sea turtle reproduction may reconcile fundamental ecology and conservation strategies at the global scale. Global Ecology and Biogeography, 31(7), 1277-1289.
Malaysia		Redang Island	2006	33	Nesters	CM	Wu, N. C., Rusli, M. U., Broderick, A. C., & Barneche, D. R. (2022). Size scaling of sea turtle reproduction may reconcile fundamental ecology and conservation strategies at the global scale. Global Ecology and Biogeography, 31(7), 1277-1289.
Malaysia		Redang Island	2007	67	Nesters	CM	Wu, N. C., Rusli, M. U., Broderick, A. C., & Barneche, D. R. (2022). Size scaling of sea turtle reproduction may reconcile fundamental ecology and conservation strategies at the global scale. Global Ecology and Biogeography, 31(7), 1277-1289.
Malaysia		Redang Island	2009	83	Nesters	CM	Wu, N. C., Rusli, M. U., Broderick, A. C., & Barneche, D. R. (2022). Size scaling of sea turtle reproduction may reconcile fundamental ecology and conservation strategies at the global scale. Global Ecology and Biogeography, 31(7), 1277-1289.
Malaysia		Redang Island	2010	2010	Nesters	CM	Wu, N. C., Rusli, M. U., Broderick, A. C., & Barneche, D. R. (2022). Size scaling of sea turtle reproduction may reconcile fundamental ecology and conservation strategies at the global scale. Global Ecology and Biogeography, 31(7), 1277-1289.
Malaysia		Redang Island	2011	127	Nesters	CM	Wu, N. C., Rusli, M. U., Broderick, A. C., & Barneche, D. R. (2022). Size scaling of sea turtle reproduction may reconcile fundamental ecology and conservation strategies at the global scale. Global Ecology and Biogeography, 31(7), 1277-1289.
Malaysia		Redang Island	2012	2012	Nesters	CM	Wu, N. C., Rusli, M. U., Broderick, A. C., & Barneche, D. R. (2022). Size scaling of sea turtle reproduction may reconcile fundamental ecology and conservation strategies at the global scale. Global Ecology and Biogeography, 31(7), 1277-1289.
Malaysia		Redang Island	2013	223	Nesters	CM	Wu, N. C., Rusli, M. U., Broderick, A. C., & Barneche, D. R. (2022). Size scaling of sea turtle reproduction may reconcile fundamental ecology and conservation strategies at the global scale. Global Ecology and Biogeography, 31(7), 1277-1289.
Malaysia		Redang Island	2014	133	Nesters	CM	Wu, N. C., Rusli, M. U., Broderick, A. C., & Barneche, D. R. (2022). Size scaling of sea turtle reproduction may reconcile fundamental ecology and conservation strategies at the global scale. Global Ecology and Biogeography, 31(7), 1277-1289.
Malaysia		Redang Island	2015	73	Nesters	CM	Wu, N. C., Rusli, M. U., Broderick, A. C., & Barneche, D. R. (2022). Size scaling of sea turtle reproduction may reconcile fundamental ecology and conservation strategies at the global scale. Global Ecology and Biogeography, 31(7), 1277-1289.
Malaysia		Redang Island	2016	2016	Nesters	CM	Wu, N. C., Rusli, M. U., Broderick, A. C., & Barneche, D. R. (2022). Size scaling of sea turtle reproduction may reconcile fundamental ecology and conservation strategies at the global scale. Global Ecology and Biogeography, 31(7), 1277-1289.
Malaysia		Redang Island	2017	153	Nesters	CM	Wu, N. C., Rusli, M. U., Broderick, A. C., & Barneche, D. R. (2022). Size scaling of sea turtle reproduction may reconcile fundamental ecology and conservation strategies at the global scale. Global Ecology and Biogeography, 31(7), 1277-1289.
Malaysia		Redang Island	2018	183	Nesters	CM	Wu, N. C., Rusli, M. U., Broderick, A. C., & Barneche, D. R. (2022). Size scaling of sea turtle reproduction may reconcile fundamental ecology and conservation strategies at the global scale. Global Ecology and Biogeography, 31(7), 1277-1289.
Malaysia		Redang Island	2019	233	Nesters	CM	Wu, N. C., Rusli, M. U., Broderick, A. C., & Barneche, D. R. (2022). Size scaling of sea turtle reproduction may reconcile fundamental ecology and conservation strategies at the global scale. Global Ecology and Biogeography, 31(7), 1277-1289.
Cyprus, Northern Cyprus	Northern Cyprus		1993	101	Nests	CC	Casale, P., Hochscheid, S., Kaska, Y., & Panagopoulou, A. (Eds.). (2020). Sea Turtles in the Mediterranean Region: MTSG Annual Regional Report 2020. Report of the IUCN-SSC Marine Turtle Specialist Group, 2020. p. 331.
Cyprus, Northern Cyprus	Northern Cyprus		1994	184	Nests	CC	Casale, P., Hochscheid, S., Kaska, Y., & Panagopoulou, A. (Eds.). (2020). Sea Turtles in the Mediterranean Region: MTSG Annual Regional Report 2020. Report of the IUCN-SSC Marine Turtle Specialist Group, 2020. p. 331.
Cyprus, Northern Cyprus	Northern Cyprus		1995	243	Nests	CC	Casale, P., Hochscheid, S., Kaska, Y., & Panagopoulou, A. (Eds.). (2020). Sea Turtles in the Mediterranean Region: MTSG Annual Regional Report 2020. Report of the IUCN-SSC Marine Turtle Specialist Group, 2020. p. 331.
Cyprus, Northern Cyprus	Northern Cyprus		1996	192	Nests	CC	Casale, P., Hochscheid, S., Kaska, Y., & Panagopoulou, A. (Eds.). (2020). Sea Turtles in the Mediterranean Region: MTSG Annual Regional Report 2020. Report of the IUCN-SSC Marine Turtle Specialist Group, 2020. p. 331.
Cyprus, Northern Cyprus	Northern Cyprus		1997	195	Nests	CC	Casale, P., Hochscheid, S., Kaska, Y., & Panagopoulou, A. (Eds.). (2020). Sea Turtles in the Mediterranean Region: MTSG Annual Regional Report 2020. Report of the IUCN-SSC Marine Turtle Specialist Group, 2020. p. 331.
Cyprus, Northern Cyprus	Northern Cyprus		1998	182	Nests	CC	Casale, P., Hochscheid, S., Kaska, Y., & Panagopoulou, A. (Eds.). (2020). Sea Turtles in the Mediterranean Region: MTSG Annual Regional Report 2020. Report of the IUCN-SSC Marine Turtle Specialist Group, 2020. p. 331.
Cyprus, Northern Cyprus	Northern Cyprus		1999	215	Nests	CC	Casale, P., Hochscheid, S., Kaska, Y., & Panagopoulou, A. (Eds.). (2020). Sea Turtles in the Mediterranean Region: MTSG Annual Regional Report 2020. Report of the IUCN-SSC Marine Turtle Specialist Group, 2020. p. 331.
Cyprus, Northern Cyprus	Northern Cyprus		2000	182	Nests	CC	Casale, P., Hochscheid, S., Kaska, Y., & Panagopoulou, A. (Eds.). (2020). Sea Turtles in the Mediterranean Region: MTSG Annual Regional Report 2020. Report of the IUCN-SSC Marine Turtle Specialist Group, 2020. p. 331.
Cyprus, Northern Cyprus	Northern Cyprus		2001	190	Nests	CC	Casale, P., Hochscheid, S., Kaska, Y., & Panagopoulou, A. (Eds.). (2020). Sea Turtles in the Mediterranean Region: MTSG Annual Regional Report 2020. Report of the IUCN-SSC Marine Turtle Specialist Group, 2020. p. 331.
Cyprus, Northern Cyprus	Northern Cyprus		2002	191	Nests	CC	Casale, P., Hochscheid, S., Kaska, Y., & Panagopoulou, A. (Eds.). (2020). Sea Turtles in the Mediterranean Region: MTSG Annual Regional Report 2020. Report of the IUCN-SSC Marine Turtle Specialist Group, 2020. p. 331.
Cyprus, Northern Cyprus	Northern Cyprus		2003	171	Nests	CC	Casale, P., Hochscheid, S., Kaska, Y., & Panagopoulou, A. (Eds.). (2020). Sea Turtles in the Mediterranean Region: MTSG Annual Regional Report 2020. Report of the IUCN-SSC Marine Turtle Specialist Group, 2020. p. 331.
Cyprus, Northern Cyprus	Northern Cyprus		2004	189	Nests	CC	Casale, P., Hochscheid, S., Kaska, Y., & Panagopoulou, A. (Eds.). (2020). Sea Turtles in the Mediterranean Region: MTSG Annual Regional Report 2020. Report of the IUCN-SSC Marine Turtle Specialist Group, 2020. p. 331.
Cyprus, Northern Cyprus	Northern Cyprus		2005	184	Nests	CC	Casale, P., Hochscheid, S., Kaska, Y., & Panagopoulou, A. (Eds.). (2020). Sea Turtles in the Mediterranean Region: MTSG Annual Regional Report 2020. Report of the IUCN-SSC Marine Turtle Specialist Group, 2020. p. 331.
Cyprus, Northern Cyprus	Northern Cyprus		2006	225	Nests	CC	Casale, P., Hochscheid, S., Kaska, Y., & Panagopoulou, A. (Eds.). (2020). Sea Turtles in the Mediterranean Region: MTSG Annual Regional Report 2020. Report of the IUCN-SSC Marine Turtle Specialist Group, 2020. p. 331.
Cyprus, Northern Cyprus	Northern Cyprus		2007	252	Nests	CC	Casale, P., Hochscheid, S., Kaska, Y., & Panagopoulou, A. (Eds.). (2020). Sea Turtles in the Mediterranean Region: MTSG Annual Regional Report 2020. Report of the IUCN-SSC Marine Turtle Specialist Group, 2020. p. 331.
Cyprus, Northern Cyprus	Northern Cyprus		2008	165	Nests	CC	Casale, P., Hochscheid, S., Kaska, Y., & Panagopoulou, A. (Eds.). (2020). Sea Turtles in the Mediterranean Region: MTSG Annual Regional Report 2020. Report of the IUCN-SSC Marine Turtle Specialist Group, 2020. p. 331.
Cyprus, Northern Cyprus	Northern Cyprus		2009	242	Nests	CC	Casale, P., Hochscheid, S., Kaska, Y., & Panagopoulou, A. (Eds.). (2020). Sea Turtles in the Mediterranean Region: MTSG Annual Regional Report 2020. Report of the IUCN-SSC Marine Turtle Specialist Group, 2020. p. 331.
Cyprus, Northern Cyprus	Northern Cyprus		2010	254	Nests	CC	Casale, P., Hochscheid, S., Kaska, Y., & Panagopoulou, A. (Eds.). (2020). Sea Turtles in the Mediterranean Region: MTSG Annual Regional Report 2020. Report of the IUCN-SSC Marine Turtle Specialist Group, 2020. p. 331.
Cyprus, Northern Cyprus	Northern Cyprus		2011	195	Nests	CC	Casale, P., Hochscheid, S., Kaska, Y., & Panagopoulou, A. (Eds.). (2020). Sea Turtles in the Mediterranean Region: MTSG Annual Regional Report 2020. Report of the IUCN-SSC Marine Turtle Specialist Group, 2020. p. 331.
Cyprus, Northern Cyprus	Northern Cyprus		2012	214	Nests	CC	Casale, P., Hochscheid, S., Kaska, Y., & Panagopoulou, A. (Eds.). (2020). Sea Turtles in the Mediterranean Region: MTSG Annual Regional Report 2020. Report of the IUCN-SSC Marine Turtle Specialist Group, 2020. p. 331.
Cyprus, Northern Cyprus	Northern Cyprus		2013	323	Nests	CC	Casale, P., Hochscheid, S., Kaska, Y., & Panagopoulou, A. (Eds.). (2020). Sea Turtles in the Mediterranean Region: MTSG Annual Regional Report 2020. Report of the IUCN-SSC Marine Turtle Specialist Group, 2020. p. 331.
Cyprus, Northern Cyprus	Northern Cyprus		2014	286	Nests	CC	Casale, P., Hochscheid, S., Kaska, Y., & Panagopoulou, A. (Eds.). (2020). Sea Turtles in the Mediterranean Region: MTSG Annual Regional Report 2020. Report of the IUCN-SSC Marine Turtle Specialist Group, 2020. p. 331.
Cyprus, Northern Cyprus	Northern Cyprus		2015	276	Nests	CC	Casale, P., Hochscheid, S., Kaska, Y., & Panagopoulou, A. (Eds.). (2020). Sea Turtles in the Mediterranean Region: MTSG Annual Regional Report 2020. Report of the IUCN-SSC Marine Turtle Specialist Group, 2020. p. 331.
Cyprus, Northern Cyprus	Northern Cyprus		2016	363	Nests	CC	Casale, P., Hochscheid, S., Kaska, Y., & Panagopoulou, A. (Eds.). (2020). Sea Turtles in the Mediterranean Region: MTSG Annual Regional Report 2020. Report of the IUCN-SSC Marine Turtle Specialist Group, 2020. p. 331.
Cyprus, Northern Cyprus	Northern Cyprus		2017	168	Nests	CC	Casale, P., Hochscheid, S., Kaska, Y., & Panagopoulou, A. (Eds.). (2020). Sea Turtles in the Mediterranean Region: MTSG Annual Regional Report 2020. Report of the IUCN-SSC Marine Turtle Specialist Group, 2020. p. 331.
Cyprus, Northern Cyprus	Northern Cyprus		2018	468	Nests	CC	Casale, P., Hochscheid, S., Kaska, Y., & Panagopoulou, A. (Eds.). (2020). Sea Turtles in the Mediterranean Region: MTSG Annual Regional Report 2020. Report of the IUCN-SSC Marine Turtle Specialist Group, 2020. p. 331.
Cyprus, Northern Cyprus	Northern Cyprus		2019	304	Nests	CC	Casale, P., Hochscheid, S., Kaska, Y., & Panagopoulou, A. (Eds.). (2020). Sea Turtles in the Mediterranean Region: MTSG Annual Regional Report 2020. Report of the IUCN-SSC Marine Turtle Specialist Group, 2020. p. 331.
Mozambique	Vamizi Island		2015	207	Nests	CM	Fernandes, R. S., Williams, J., & Trindade, J. (2016). Monitoring, tagging and conservation of marine turtles in Mozambique: Annual report 2015/16. Maputo, CTV. p. 28.
Mozambique	Vamizi Island		2016	139	Nests	CM	Fernandes, R. S., Williams, J. L., Gonzalez, S., Muaves, L., Louro, C. M. M., & Pereira, M. A. M. (2017). Monitoring, tagging and conservation of marine turtles in Mozambique: Annual report 2016/17. Maputo, CTV. p. 30.
Mozambique	Vamizi Island		2017	116	Nests	CM	Fernandes, R. S., Williams, J. L., Gonzalez-Valladolid, S., Muaves, L., & Pereira, M. A. M. (2018). Monitoring, tagging and conservation of marine turtles in Mozambique: Annual report 2017/18. Maputo, CTV. p. 36.
Mozambique	Vamizi Island		2018	220	Nests	CM	Fernandes, R. S., Inteca, G. E., Williams, J. L., Taju, A., Muaves, L., & Pereira, M. A. M. (2020). Monitoring, tagging and conservation of marine turtles in Mozambique: Annual report 2018/19. Maputo, CTV. p. 36.
Mozambique	Vamizi Island		2003	47	Nests	CM	Santos, C. de F. F. (2010). Marine turtles in the North of Mozambique: Notes for their conservation. Department of Biology, University of Aveiro, Portugal. p. 110.
Mozambique	Vamizi Island		2004	103	Nests	CM	Santos, C. de F. F. (2010). Marine turtles in the North of Mozambique: Notes for their conservation. Department of Biology, University of Aveiro, Portugal. p. 110.
Mozambique	Vamizi Island		2005	231	Nests	CM	Santos, C. de F. F. (2010). Marine turtles in the North of Mozambique: Notes for their conservation. Department of Biology, University of Aveiro, Portugal. p. 110.
Mozambique	Vamizi Island		2006	216	Nests	CM	Santos, C. de F. F. (2010). Marine turtles in the North of Mozambique: Notes for their conservation. Department of Biology, University of Aveiro, Portugal. p. 110.
Mozambique	Vamizi Island		2007	200	Nests	CM	Santos, C. de F. F. (2010). Marine turtles in the North of Mozambique: Notes for their conservation. Department of Biology, University of Aveiro, Portugal. p. 110.
Mozambique	Vamizi Island		2008	267	Nests	CM	Santos, C. de F. F. (2010). Marine turtles in the North of Mozambique: Notes for their conservation. Department of Biology, University of Aveiro, Portugal. p. 110.
Mozambique	Vamizi Island		2010	235	Nests	CM	Santos, C. de F. F. (2010). Marine turtles in the North of Mozambique: Notes for their conservation. Department of Biology, University of Aveiro, Portugal. p. 110.
Mozambique	Ponta do Ouro to Sta Maria		2015	752	Nests	CC	Fernandes, R. S., Williams, J., & Trindade, J. (2016). Monitoring, tagging and conservation of marine turtles in Mozambique: Annual report 2015/16. Maputo, CTV. p. 28.
Mozambique	Ponta do Ouro to Sta Maria		2016	895	Nests	CC	Fernandes, R. S., Williams, J. L., Gonzalez, S., Muaves, L., Louro, C. M. M., & Pereira, M. A. M. (2017). Monitoring, tagging and conservation of marine turtles in Mozambique: Annual report 2016/17. Maputo, CTV. p. 30.
Mozambique	Ponta do Ouro to Sta Maria		2017	1909	Nests	CC	Fernandes, R. S., Williams, J. L., Gonzalez-Valladolid, S., Muaves, L., & Pereira, M. A. M. (2018). Monitoring, tagging and conservation of marine turtles in Mozambique: Annual report 2017/18. Maputo, CTV. p. 36.
Mozambique	Ponta do Ouro to Sta Maria		2018	1875	Nests	CC	Fernandes, R. S., Inteca, G. E., Williams, J. L., Taju, A., Muaves, L., & Pereira, M. A. M. (2020). Monitoring, tagging and conservation of marine turtles in Mozambique: Annual report 2018/19. Maputo, CTV. p. 36.
Mozambique	Ponta do Ouro to Sta Maria		2019	747	Nests	CC	Fernandes, R. S., Louro, C. M. M., & Pereira, M. A. M. (2021). Marine turtle monitoring at the Ponta do Ouro Partial Marine Reserve: 2019-2020. Maputo, CTV. p. 17.
Mozambique	Ponta do Ouro to Sta Maria		2009	317	Nests	CC	Pereira, M., Videira, E., & Narane D. (2009). Monitoring, tagging and conservation of marine turtles in Mozambique: 2008/09 annual report. Maputo, AICM/GTT. p. 4.
Mozambique	Ponta do Ouro to Sta Maria		2010	622	Nests	CC	Videira, E.J.S., Pereira, M.A.M., Narane D.A., & Louro C.M.M. (2010). Monitoring, tagging and conservation of marine turtles in Mozambique: annual report 2009/10. Maputo, AICM/GTT. p. 7.
Mozambique	Ponta do Ouro to Sta Maria		2011	646	Nests	CC	Videira, E.J.S., Pereira, M.A.M., & Louro, C.M.M. (2011). Monitoring, tagging and conservation of marine turtles in Mozambique: Annual Report 2010/11. Maputo, AICM/GTT. p. 10.
Mozambique	Ponta do Ouro to Sta Maria		2012	784	Nests	CC	Louro, C., Videira, E.J., Pereira, M.A., & Fernandes, R. (2012). Monitoring, tagging and conservation of marine turtles in Mozambique: annual report 2011/12. Maputo. CTV/AICM. p. 10.
Mozambique	Ponta do Ouro to Sta Maria		2014	906	Nests	CC	Fernandes, R.S., Williams, J., Louro C.M.M., & Pereira, M.A.M. (2014). Monitoring, tagging and conservation of marine turtles in Mozambique: annual report 2013/14. Maputo, CTV. p. 6.
Mozambique	Ponta do Ouro to Sta Maria		2015	44	Nests	DC	Fernandes, R. S., Williams, J., & Trindade, J. (2016). Monitoring, tagging and conservation of marine turtles in Mozambique: Annual report 2015/16. Maputo, CTV. p. 28.
Mozambique	Ponta do Ouro to Sta Maria		2016	61	Nests	DC	Fernandes, R. S., Williams, J. L., Gonzalez, S., Muaves, L., Louro, C. M. M., & Pereira, M. A. M. (2017). Monitoring, tagging and conservation of marine turtles in Mozambique: Annual report 2016/17. Maputo, CTV. p. 30.
Mozambique	Ponta do Ouro to Sta Maria		2017	60	Nests	DC	Fernandes, R. S., Williams, J. L., Gonzalez-Valladolid, S., Muaves, L., & Pereira, M. A. M. (2018). Monitoring, tagging and conservation of marine turtles in Mozambique: Annual report 2017/18. Maputo, CTV. p. 36.
Mozambique	Ponta do Ouro to Sta Maria		2018	53	Nests	DC	Fernandes, R. S., Inteca, G. E., Williams, J. L., Taju, A., Muaves, L., & Pereira, M. A. M. (2020). Monitoring, tagging and conservation of marine turtles in Mozambique: Annual report 2018/19. Maputo, CTV. p. 36.
Mozambique	Ponta do Ouro to Sta Maria		2019	28	Nests	DC	Fernandes, R. S., Louro, C. M. M., & Pereira, M. A. M. (2021). Marine turtle monitoring at the Ponta do Ouro Partial Marine Reserve: 2019-2020. Maputo, CTV. p. 17.
Mozambique	Ponta do Ouro to Sta Maria		2009	34	Nests	DC	Pereira, M., Videira, E., & Narane D. (2009). Monitoring, tagging and conservation of marine turtles in Mozambique: 2008/09 annual report. Maputo, AICM/GTT. p. 4.
Mozambique	Ponta do Ouro to Sta Maria		2010	65	Nests	DC	Videira, E.J.S., Pereira, M.A.M., Narane D.A., & Louro, C.M.M. (2010). Monitoring, tagging and conservation of marine turtles in Mozambique: annual report 2009/10. Maputo, AICM/GTT. p. 7.
Mozambique	Ponta do Ouro to Sta Maria		2011	40	Nests	DC	Videira, E.J.S., Pereira, M.A.M., & Louro, C.M.M. (2011). Monitoring, tagging and conservation of marine turtles in Mozambique: Annual Report 2010/11. Maputo, AICM/GTT. p. 10.
Mozambique	Ponta do Ouro to Sta Maria		2012	56	Nests	DC	Louro, C., Videira, E.J., Pereira, M.A., & Fernandes, R. (2012). Monitoring, tagging and conservation of marine turtles in Mozambique: annual report 2011/12. Maputo. CTV/AICM. p. 10.
Mozambique	Ponta do Ouro to Sta Maria		2014	75	Nests	DC	Fernandes, R.S., Williams, J., Louro C.M.M., & Pereira, M.A.M. (2014). Monitoring, tagging and conservation of marine turtles in Mozambique: annual report 2013/14. Maputo, CTV. p. 6.
Brazil	Espirito Santo		1988	25	Nests	DC	Colman, L. P., Thomé, J. C. A., Almeida, A. de P., Baptistotte, C., Paulo, P. C., Broderick, A. C., Ribeiro, F. A., Vila-Verde, L., & Godley, B. J. (2019). Thirty years of leatherback turtle Dermochelys coriacea nesting in Espírito Santo, Brazil, 1988-2017: Reproductive biology and conservation. Endangered Species Research, 39, 147–158. https://doi.org/10.3354/esr00961
Brazil	Espirito Santo		1989	28	Nests	DC	Colman, L. P., Thomé, J. C. A., Almeida, A. de P., Baptistotte, C., Paulo, P. C., Broderick, A. C., Ribeiro, F. A., Vila-Verde, L., & Godley, B. J. (2019). Thirty years of leatherback turtle Dermochelys coriacea nesting in Espírito Santo, Brazil, 1988-2017: Reproductive biology and conservation. Endangered Species Research, 39, 147–158. https://doi.org/10.3354/esr00961
Brazil	Espirito Santo		1990	12	Nests	DC	Colman, L. P., Thomé, J. C. A., Almeida, A. de P., Baptistotte, C., Paulo, P. C., Broderick, A. C., Ribeiro, F. A., Vila-Verde, L., & Godley, B. J. (2019). Thirty years of leatherback turtle Dermochelys coriacea nesting in Espírito Santo, Brazil, 1988-2017: Reproductive biology and conservation. Endangered Species Research, 39, 147–158. https://doi.org/10.3354/esr00961
Brazil	Espirito Santo		1991	34	Nests	DC	Colman, L. P., Thomé, J. C. A., Almeida, A. de P., Baptistotte, C., Paulo, P. C., Broderick, A. C., Ribeiro, F. A., Vila-Verde, L., & Godley, B. J. (2019). Thirty years of leatherback turtle Dermochelys coriacea nesting in Espírito Santo, Brazil, 1988-2017: Reproductive biology and conservation. Endangered Species Research, 39, 147–158. https://doi.org/10.3354/esr00961
Brazil	Espirito Santo		1992	26	Nests	DC	Colman, L. P., Thomé, J. C. A., Almeida, A. de P., Baptistotte, C., Paulo, P. C., Broderick, A. C., Ribeiro, F. A., Vila-Verde, L., & Godley, B. J. (2019). Thirty years of leatherback turtle Dermochelys coriacea nesting in Espírito Santo, Brazil, 1988-2017: Reproductive biology and conservation. Endangered Species Research, 39, 147–158. https://doi.org/10.3354/esr00961
Brazil	Espirito Santo		1993	5	Nests	DC	Colman, L. P., Thomé, J. C. A., Almeida, A. de P., Baptistotte, C., Paulo, P. C., Broderick, A. C., Ribeiro, F. A., Vila-Verde, L., & Godley, B. J. (2019). Thirty years of leatherback turtle Dermochelys coriacea nesting in Espírito Santo, Brazil, 1988-2017: Reproductive biology and conservation. Endangered Species Research, 39, 147–158. https://doi.org/10.3354/esr00961
Brazil	Espirito Santo		1994	15	Nests	DC	Colman, L. P., Thomé, J. C. A., Almeida, A. de P., Baptistotte, C., Paulo, P. C., Broderick, A. C., Ribeiro, F. A., Vila-Verde, L., & Godley, B. J. (2019). Thirty years of leatherback turtle Dermochelys coriacea nesting in Espírito Santo, Brazil, 1988-2017: Reproductive biology and conservation. Endangered Species Research, 39, 147–158. https://doi.org/10.3354/esr00961
Brazil	Espirito Santo		1995	19	Nests	DC	Colman, L. P., Thomé, J. C. A., Almeida, A. de P., Baptistotte, C., Paulo, P. C., Broderick, A. C., Ribeiro, F. A., Vila-Verde, L., & Godley, B. J. (2019). Thirty years of leatherback turtle Dermochelys coriacea nesting in Espírito Santo, Brazil, 1988-2017: Reproductive biology and conservation. Endangered Species Research, 39, 147–158. https://doi.org/10.3354/esr00961
Brazil	Espirito Santo		1996	32	Nests	DC	Colman, L. P., Thomé, J. C. A., Almeida, A. de P., Baptistotte, C., Paulo, P. C., Broderick, A. C., Ribeiro, F. A., Vila-Verde, L., & Godley, B. J. (2019). Thirty years of leatherback turtle Dermochelys coriacea nesting in Espírito Santo, Brazil, 1988-2017: Reproductive biology and conservation. Endangered Species Research, 39, 147–158. https://doi.org/10.3354/esr00961
Brazil	Espirito Santo		1997	18	Nests	DC	Colman, L. P., Thomé, J. C. A., Almeida, A. de P., Baptistotte, C., Paulo, P. C., Broderick, A. C., Ribeiro, F. A., Vila-Verde, L., & Godley, B. J. (2019). Thirty years of leatherback turtle Dermochelys coriacea nesting in Espírito Santo, Brazil, 1988-2017: Reproductive biology and conservation. Endangered Species Research, 39, 147–158. https://doi.org/10.3354/esr00961
Brazil	Espirito Santo		1998	18	Nests	DC	Colman, L. P., Thomé, J. C. A., Almeida, A. de P., Baptistotte, C., Paulo, P. C., Broderick, A. C., Ribeiro, F. A., Vila-Verde, L., & Godley, B. J. (2019). Thirty years of leatherback turtle Dermochelys coriacea nesting in Espírito Santo, Brazil, 1988-2017: Reproductive biology and conservation. Endangered Species Research, 39, 147–158. https://doi.org/10.3354/esr00961
Brazil	Espirito Santo		1999	68	Nests	DC	Colman, L. P., Thomé, J. C. A., Almeida, A. de P., Baptistotte, C., Paulo, P. C., Broderick, A. C., Ribeiro, F. A., Vila-Verde, L., & Godley, B. J. (2019). Thirty years of leatherback turtle Dermochelys coriacea nesting in Espírito Santo, Brazil, 1988-2017: Reproductive biology and conservation. Endangered Species Research, 39, 147–158. https://doi.org/10.3354/esr00961
Brazil	Espirito Santo		2000	34	Nests	DC	Colman, L. P., Thomé, J. C. A., Almeida, A. de P., Baptistotte, C., Paulo, P. C., Broderick, A. C., Ribeiro, F. A., Vila-Verde, L., & Godley, B. J. (2019). Thirty years of leatherback turtle Dermochelys coriacea nesting in Espírito Santo, Brazil, 1988-2017: Reproductive biology and conservation. Endangered Species Research, 39, 147–158. https://doi.org/10.3354/esr00961
Brazil	Espirito Santo		2001	46	Nests	DC	Colman, L. P., Thomé, J. C. A., Almeida, A. de P., Baptistotte, C., Paulo, P. C., Broderick, A. C., Ribeiro, F. A., Vila-Verde, L., & Godley, B. J. (2019). Thirty years of leatherback turtle Dermochelys coriacea nesting in Espírito Santo, Brazil, 1988-2017: Reproductive biology and conservation. Endangered Species Research, 39, 147–158. https://doi.org/10.3354/esr00961
Brazil	Espirito Santo		2002	91	Nests	DC	Colman, L. P., Thomé, J. C. A., Almeida, A. de P., Baptistotte, C., Paulo, P. C., Broderick, A. C., Ribeiro, F. A., Vila-Verde, L., & Godley, B. J. (2019). Thirty years of leatherback turtle Dermochelys coriacea nesting in Espírito Santo, Brazil, 1988-2017: Reproductive biology and conservation. Endangered Species Research, 39, 147–158. https://doi.org/10.3354/esr00961
Brazil	Espirito Santo		2003	66	Nests	DC	Colman, L. P., Thomé, J. C. A., Almeida, A. de P., Baptistotte, C., Paulo, P. C., Broderick, A. C., Ribeiro, F. A., Vila-Verde, L., & Godley, B. J. (2019). Thirty years of leatherback turtle Dermochelys coriacea nesting in Espírito Santo, Brazil, 1988-2017: Reproductive biology and conservation. Endangered Species Research, 39, 147–158. https://doi.org/10.3354/esr00961
Brazil	Espirito Santo		2004	23	Nests	DC	Colman, L. P., Thomé, J. C. A., Almeida, A. de P., Baptistotte, C., Paulo, P. C., Broderick, A. C., Ribeiro, F. A., Vila-Verde, L., & Godley, B. J. (2019). Thirty years of leatherback turtle Dermochelys coriacea nesting in Espírito Santo, Brazil, 1988-2017: Reproductive biology and conservation. Endangered Species Research, 39, 147–158. https://doi.org/10.3354/esr00961
Brazil	Espirito Santo		2005	24	Nests	DC	Colman, L. P., Thomé, J. C. A., Almeida, A. de P., Baptistotte, C., Paulo, P. C., Broderick, A. C., Ribeiro, F. A., Vila-Verde, L., & Godley, B. J. (2019). Thirty years of leatherback turtle Dermochelys coriacea nesting in Espírito Santo, Brazil, 1988-2017: Reproductive biology and conservation. Endangered Species Research, 39, 147–158. https://doi.org/10.3354/esr00961
Brazil	Espirito Santo		2006	89	Nests	DC	Colman, L. P., Thomé, J. C. A., Almeida, A. de P., Baptistotte, C., Paulo, P. C., Broderick, A. C., Ribeiro, F. A., Vila-Verde, L., & Godley, B. J. (2019). Thirty years of leatherback turtle Dermochelys coriacea nesting in Espírito Santo, Brazil, 1988-2017: Reproductive biology and conservation. Endangered Species Research, 39, 147–158. https://doi.org/10.3354/esr00961
Brazil	Espirito Santo		2007	49	Nests	DC	Colman, L. P., Thomé, J. C. A., Almeida, A. de P., Baptistotte, C., Paulo, P. C., Broderick, A. C., Ribeiro, F. A., Vila-Verde, L., & Godley, B. J. (2019). Thirty years of leatherback turtle Dermochelys coriacea nesting in Espírito Santo, Brazil, 1988-2017: Reproductive biology and conservation. Endangered Species Research, 39, 147–158. https://doi.org/10.3354/esr00961
Brazil	Espirito Santo		2008	53	Nests	DC	Colman, L. P., Thomé, J. C. A., Almeida, A. de P., Baptistotte, C., Paulo, P. C., Broderick, A. C., Ribeiro, F. A., Vila-Verde, L., & Godley, B. J. (2019). Thirty years of leatherback turtle Dermochelys coriacea nesting in Espírito Santo, Brazil, 1988-2017: Reproductive biology and conservation. Endangered Species Research, 39, 147–158. https://doi.org/10.3354/esr00961
Brazil	Espirito Santo		2009	27	Nests	DC	Colman, L. P., Thomé, J. C. A., Almeida, A. de P., Baptistotte, C., Paulo, P. C., Broderick, A. C., Ribeiro, F. A., Vila-Verde, L., & Godley, B. J. (2019). Thirty years of leatherback turtle Dermochelys coriacea nesting in Espírito Santo, Brazil, 1988-2017: Reproductive biology and conservation. Endangered Species Research, 39, 147–158. https://doi.org/10.3354/esr00961
Brazil	Espirito Santo		2010	21	Nests	DC	Colman, L. P., Thomé, J. C. A., Almeida, A. de P., Baptistotte, C., Paulo, P. C., Broderick, A. C., Ribeiro, F. A., Vila-Verde, L., & Godley, B. J. (2019). Thirty years of leatherback turtle Dermochelys coriacea nesting in Espírito Santo, Brazil, 1988-2017: Reproductive biology and conservation. Endangered Species Research, 39, 147–158. https://doi.org/10.3354/esr00961
Brazil	Espirito Santo		2011	105	Nests	DC	Colman, L. P., Thomé, J. C. A., Almeida, A. de P., Baptistotte, C., Paulo, P. C., Broderick, A. C., Ribeiro, F. A., Vila-Verde, L., & Godley, B. J. (2019). Thirty years of leatherback turtle Dermochelys coriacea nesting in Espírito Santo, Brazil, 1988-2017: Reproductive biology and conservation. Endangered Species Research, 39, 147–158. https://doi.org/10.3354/esr00961
Brazil	Espirito Santo		2012	211	Nests	DC	Colman, L. P., Thomé, J. C. A., Almeida, A. de P., Baptistotte, C., Paulo, P. C., Broderick, A. C., Ribeiro, F. A., Vila-Verde, L., & Godley, B. J. (2019). Thirty years of leatherback turtle Dermochelys coriacea nesting in Espírito Santo, Brazil, 1988-2017: Reproductive biology and conservation. Endangered Species Research, 39, 147–158. https://doi.org/10.3354/esr00961
Brazil	Espirito Santo		2013	161	Nests	DC	Colman, L. P., Thomé, J. C. A., Almeida, A. de P., Baptistotte, C., Paulo, P. C., Broderick, A. C., Ribeiro, F. A., Vila-Verde, L., & Godley, B. J. (2019). Thirty years of leatherback turtle Dermochelys coriacea nesting in Espírito Santo, Brazil, 1988-2017: Reproductive biology and conservation. Endangered Species Research, 39, 147–158. https://doi.org/10.3354/esr00961
Brazil	Espirito Santo		2014	63	Nests	DC	Colman, L. P., Thomé, J. C. A., Almeida, A. de P., Baptistotte, C., Paulo, P. C., Broderick, A. C., Ribeiro, F. A., Vila-Verde, L., & Godley, B. J. (2019). Thirty years of leatherback turtle Dermochelys coriacea nesting in Espírito Santo, Brazil, 1988-2017: Reproductive biology and conservation. Endangered Species Research, 39, 147–158. https://doi.org/10.3354/esr00961
Brazil	Espirito Santo		2015	96	Nests	DC	Colman, L. P., Thomé, J. C. A., Almeida, A. de P., Baptistotte, C., Paulo, P. C., Broderick, A. C., Ribeiro, F. A., Vila-Verde, L., & Godley, B. J. (2019). Thirty years of leatherback turtle Dermochelys coriacea nesting in Espírito Santo, Brazil, 1988-2017: Reproductive biology and conservation. Endangered Species Research, 39, 147–158. https://doi.org/10.3354/esr00961
Brazil	Espirito Santo		2016	55	Nests	DC	Colman, L. P., Thomé, J. C. A., Almeida, A. de P., Baptistotte, C., Paulo, P. C., Broderick, A. C., Ribeiro, F. A., Vila-Verde, L., & Godley, B. J. (2019). Thirty years of leatherback turtle Dermochelys coriacea nesting in Espírito Santo, Brazil, 1988-2017: Reproductive biology and conservation. Endangered Species Research, 39, 147–158. https://doi.org/10.3354/esr00961
Brazil	Espirito Santo		2017	69	Nests	DC	Colman, L. P., Thomé, J. C. A., Almeida, A. de P., Baptistotte, C., Paulo, P. C., Broderick, A. C., Ribeiro, F. A., Vila-Verde, L., & Godley, B. J. (2019). Thirty years of leatherback turtle Dermochelys coriacea nesting in Espírito Santo, Brazil, 1988-2017: Reproductive biology and conservation. Endangered Species Research, 39, 147–158. https://doi.org/10.3354/esr00961
Australia	Gnaraloo Bay	Ningaloo Reef	2008	319	Nests	CC	Hattingh, K., Bosshard, S., Concannon T., DeSerisy T., Shipp, H., and Soulsby, M. (2018). Gnaraloo Turtle Conservation Program. Gnaraloo Bay Rookery and Gnaraloo Cape Farquhar Rookery, Report 2008 - 2018. Gnaraloo Wilderness Foundation, Western Australia. p. 189. https://gnaraloo.org/assets/180626_ReportGTCP0818_1.pdf
Australia	Gnaraloo Bay	Ningaloo Reef	2009	480	Nests	CC	Hattingh, K., Bosshard, S., Concannon T., DeSerisy T., Shipp, H., and Soulsby, M. (2018). Gnaraloo Turtle Conservation Program. Gnaraloo Bay Rookery and Gnaraloo Cape Farquhar Rookery, Report 2008 - 2018. Gnaraloo Wilderness Foundation, Western Australia. p. 189. https://gnaraloo.org/assets/180626_ReportGTCP0818_1.pdf
Australia	Gnaraloo Bay	Ningaloo Reef	2010	399	Nests	CC	Hattingh, K., Bosshard, S., Concannon T., DeSerisy T., Shipp, H., and Soulsby, M. (2018). Gnaraloo Turtle Conservation Program. Gnaraloo Bay Rookery and Gnaraloo Cape Farquhar Rookery, Report 2008 - 2018. Gnaraloo Wilderness Foundation, Western Australia. p. 189. https://gnaraloo.org/assets/180626_ReportGTCP0818_1.pdf
Australia	Gnaraloo Bay	Ningaloo Reef	2011	324	Nests	CC	Hattingh, K., Bosshard, S., Concannon T., DeSerisy T., Shipp, H., and Soulsby, M. (2018). Gnaraloo Turtle Conservation Program. Gnaraloo Bay Rookery and Gnaraloo Cape Farquhar Rookery, Report 2008 - 2018. Gnaraloo Wilderness Foundation, Western Australia. p. 189. https://gnaraloo.org/assets/180626_ReportGTCP0818_1.pdf
Australia	Gnaraloo Bay	Ningaloo Reef	2012	303	Nests	CC	Hattingh, K., Bosshard, S., Concannon T., DeSerisy T., Shipp, H., and Soulsby, M. (2018). Gnaraloo Turtle Conservation Program. Gnaraloo Bay Rookery and Gnaraloo Cape Farquhar Rookery, Report 2008 - 2018. Gnaraloo Wilderness Foundation, Western Australia. p. 189. https://gnaraloo.org/assets/180626_ReportGTCP0818_1.pdf
Australia	Gnaraloo Bay	Ningaloo Reef	2013	424	Nests	CC	Hattingh, K., Bosshard, S., Concannon T., DeSerisy T., Shipp, H., and Soulsby, M. (2018). Gnaraloo Turtle Conservation Program. Gnaraloo Bay Rookery and Gnaraloo Cape Farquhar Rookery, Report 2008 - 2018. Gnaraloo Wilderness Foundation, Western Australia. p. 189. https://gnaraloo.org/assets/180626_ReportGTCP0818_1.pdf
Australia	Gnaraloo Bay	Ningaloo Reef	2014	328	Nests	CC	Hattingh, K., Bosshard, S., Concannon T., DeSerisy T., Shipp, H., and Soulsby, M. (2018). Gnaraloo Turtle Conservation Program. Gnaraloo Bay Rookery and Gnaraloo Cape Farquhar Rookery, Report 2008 - 2018. Gnaraloo Wilderness Foundation, Western Australia. p. 189. https://gnaraloo.org/assets/180626_ReportGTCP0818_1.pdf
Australia	Gnaraloo Bay	Ningaloo Reef	2015	304	Nests	CC	Hattingh, K., Bosshard, S., Concannon T., DeSerisy T., Shipp, H., and Soulsby, M. (2018). Gnaraloo Turtle Conservation Program. Gnaraloo Bay Rookery and Gnaraloo Cape Farquhar Rookery, Report 2008 - 2018. Gnaraloo Wilderness Foundation, Western Australia. p. 189. https://gnaraloo.org/assets/180626_ReportGTCP0818_1.pdf
Australia	Gnaraloo Bay	Ningaloo Reef	2016	405	Nests	CC	Hattingh, K., Bosshard, S., Concannon T., DeSerisy T., Shipp, H., and Soulsby, M. (2018). Gnaraloo Turtle Conservation Program. Gnaraloo Bay Rookery and Gnaraloo Cape Farquhar Rookery, Report 2008 - 2018. Gnaraloo Wilderness Foundation, Western Australia. p. 189. https://gnaraloo.org/assets/180626_ReportGTCP0818_1.pdf
Australia	Gnaraloo Bay	Ningaloo Reef	2017	284	Nests	CC	Hattingh, K., Bosshard, S., Concannon T., DeSerisy T., Shipp, H., and Soulsby, M. (2018). Gnaraloo Turtle Conservation Program. Gnaraloo Bay Rookery and Gnaraloo Cape Farquhar Rookery, Report 2008 - 2018. Gnaraloo Wilderness Foundation, Western Australia. p. 189. https://gnaraloo.org/assets/180626_ReportGTCP0818_1.pdf
Tanzania	Mafia Island		2017	13	nesters	CM	Sea Sense. Working with coastal communities to conserve and protect marine wildlife in Tanzania Annual Report 2020., p.30. https://seasense.or.tz/fileadmin/user_upload/Sea_Sense_Annual_report_2020.pdf Accessed at 05 July 2022
Tanzania	Mafia Island		2014	21	nesters	CM	Sea Sense. Working with coastal communities to conserve and protect marine wildlife in Tanzania Annual Report 2020., p.30. https://seasense.or.tz/fileadmin/user_upload/Sea_Sense_Annual_report_2020.pdf Accessed at 05 July 2022
Tanzania	Mafia Island		2013	29	nesters	CM	Sea Sense. Working with coastal communities to conserve and protect marine wildlife in Tanzania Annual Report 2020., p.30. https://seasense.or.tz/fileadmin/user_upload/Sea_Sense_Annual_report_2020.pdf Accessed at 05 July 2022
Tanzania	Mafia Island		2014	21	nesters	CM	Sea Sense. Working with coastal communities to conserve and protect marine wildlife in Tanzania Annual Report 2020., p.30. https://seasense.or.tz/fileadmin/user_upload/Sea_Sense_Annual_report_2020.pdf Accessed at 05 July 2022
Tanzania	Mafia Island		2016	33	nesters	CM	Sea Sense. Working with coastal communities to conserve and protect marine wildlife in Tanzania Annual Report 2020., p.30. https://seasense.or.tz/fileadmin/user_upload/Sea_Sense_Annual_report_2020.pdf Accessed at 05 July 2022
Tanzania	Mafia Island		2015	32	nesters	CM	Sea Sense. Working with coastal communities to conserve and protect marine wildlife in Tanzania Annual Report 2020., p.30. https://seasense.or.tz/fileadmin/user_upload/Sea_Sense_Annual_report_2020.pdf Accessed at 05 July 2022
Tanzania	Mafia Island		2018	25	nesters	CM	Sea Sense. Working with coastal communities to conserve and protect marine wildlife in Tanzania Annual Report 2020., p.30. https://seasense.or.tz/fileadmin/user_upload/Sea_Sense_Annual_report_2020.pdf Accessed at 05 July 2022
Tanzania	Mafia Island		2020	21	nesters	CM	Sea Sense. Working with coastal communities to conserve and protect marine wildlife in Tanzania Annual Report 2020., p.30. https://seasense.or.tz/fileadmin/user_upload/Sea_Sense_Annual_report_2020.pdf Accessed at 05 July 2022
Tanzania	Mafia Island		2012	17	nesters	CM	Sea Sense. Working with coastal communities to conserve and protect marine wildlife in Tanzania Annual Report 2020., p.30. https://seasense.or.tz/fileadmin/user_upload/Sea_Sense_Annual_report_2020.pdf Accessed at 05 July 2022
Tanzania	Mafia Island		2019	30	nesters	CM	Sea Sense. Working with coastal communities to conserve and protect marine wildlife in Tanzania Annual Report 2020., p.30. https://seasense.or.tz/fileadmin/user_upload/Sea_Sense_Annual_report_2020.pdf Accessed at 05 July 2022
India	Little Andaman	South and West Bay	2010	149	Nests	DC	George, R., Manoharakrishnan, M., & Shanker, K. (2019). Advancing conservation of sea turtles in India at a national scale through the monitoring of index sites, and coordination of coastal management efforts with a network of partners. Project report submitted to the USFWS. Dakshin Foundation, Bangalore. p. 49. https://www.seaturtlesofindia.org/wp-content/uploads/2021/02/MTCA-Report-2018-19-low-…
India	Little Andaman	South and West Bay	2011	184	Nests	DC	George, R., Manoharakrishnan, M., & Shanker, K. (2019). Advancing conservation of sea turtles in India at a national scale through the monitoring of index sites, and coordination of coastal management efforts with a network of partners. Project report submitted to the USFWS. Dakshin Foundation, Bangalore. p. 49. https://www.seaturtlesofindia.org/wp-content/uploads/2021/02/MTCA-Report-2018-19-low-…
India	Little Andaman	South and West Bay	2012	122	Nests	DC	George, R., Manoharakrishnan, M., & Shanker, K. (2019). Advancing conservation of sea turtles in India at a national scale through the monitoring of index sites, and coordination of coastal management efforts with a network of partners. Project report submitted to the USFWS. Dakshin Foundation, Bangalore. p. 49. https://www.seaturtlesofindia.org/wp-content/uploads/2021/02/MTCA-Report-2018-19-low-…
India	Little Andaman	South and West Bay	2013	217	Nests	DC	George, R., Manoharakrishnan, M., & Shanker, K. (2019). Advancing conservation of sea turtles in India at a national scale through the monitoring of index sites, and coordination of coastal management efforts with a network of partners. Project report submitted to the USFWS. Dakshin Foundation, Bangalore. p. 49. https://www.seaturtlesofindia.org/wp-content/uploads/2021/02/MTCA-Report-2018-19-low-…
India	Little Andaman	South and West Bay	2014	92	Nests	DC	George, R., Manoharakrishnan, M., & Shanker, K. (2019). Advancing conservation of sea turtles in India at a national scale through the monitoring of index sites, and coordination of coastal management efforts with a network of partners. Project report submitted to the USFWS. Dakshin Foundation, Bangalore. p. 49. https://www.seaturtlesofindia.org/wp-content/uploads/2021/02/MTCA-Report-2018-19-low-…
India	Little Andaman	South and West Bay	2015	114	Nests	DC	George, R., Manoharakrishnan, M., & Shanker, K. (2019). Advancing conservation of sea turtles in India at a national scale through the monitoring of index sites, and coordination of coastal management efforts with a network of partners. Project report submitted to the USFWS. Dakshin Foundation, Bangalore. p. 49. https://www.seaturtlesofindia.org/wp-content/uploads/2021/02/MTCA-Report-2018-19-low-…
India	Little Andaman	South and West Bay	2016	231	Nests	DC	George, R., Manoharakrishnan, M., & Shanker, K. (2019). Advancing conservation of sea turtles in India at a national scale through the monitoring of index sites, and coordination of coastal management efforts with a network of partners. Project report submitted to the USFWS. Dakshin Foundation, Bangalore. p. 49. https://www.seaturtlesofindia.org/wp-content/uploads/2021/02/MTCA-Report-2018-19-low-…
India	Little Andaman	South and West Bay	2017	69	Nests	DC	George, R., Manoharakrishnan, M., & Shanker, K. (2019). Advancing conservation of sea turtles in India at a national scale through the monitoring of index sites, and coordination of coastal management efforts with a network of partners. Project report submitted to the USFWS. Dakshin Foundation, Bangalore. p. 49. https://www.seaturtlesofindia.org/wp-content/uploads/2021/02/MTCA-Report-2018-19-low-…
Angola	7 index beaches		2011	3200	Nesters	LO	Morais, M., & Tiwari, M. (2022). Surveys of the Angolan coast uncover the largest olive ridley sea turtle nesting population in the Atlantic and the largest non-arribada population globally. Oryx, 56(5), 789–797. https://doi.org/10.1017/S003060532100065X
Angola	7 index beaches		2012	2950	Nesters	LO	Morais, M., & Tiwari, M. (2022). Surveys of the Angolan coast uncover the largest olive ridley sea turtle nesting population in the Atlantic and the largest non-arribada population globally. Oryx, 56(5), 789–797. https://doi.org/10.1017/S003060532100065X
Angola	7 index beaches		2013	2950	Nesters	LO	Morais, M., & Tiwari, M. (2022). Surveys of the Angolan coast uncover the largest olive ridley sea turtle nesting population in the Atlantic and the largest non-arribada population globally. Oryx, 56(5), 789–797. https://doi.org/10.1017/S003060532100065X
Angola	7 index beaches		2014	3800	Nesters	LO	Morais, M., & Tiwari, M. (2022). Surveys of the Angolan coast uncover the largest olive ridley sea turtle nesting population in the Atlantic and the largest non-arribada population globally. Oryx, 56(5), 789–797. https://doi.org/10.1017/S003060532100065X
Angola	7 index beaches		2015	3450	Nesters	LO	Morais, M., & Tiwari, M. (2022). Surveys of the Angolan coast uncover the largest olive ridley sea turtle nesting population in the Atlantic and the largest non-arribada population globally. Oryx, 56(5), 789–797. https://doi.org/10.1017/S003060532100065X
Angola	7 index beaches		2016	3600	Nesters	LO	Morais, M., & Tiwari, M. (2022). Surveys of the Angolan coast uncover the largest olive ridley sea turtle nesting population in the Atlantic and the largest non-arribada population globally. Oryx, 56(5), 789–797. https://doi.org/10.1017/S003060532100065X
Angola	7 index beaches		2017	3650	Nesters	LO	Morais, M., & Tiwari, M. (2022). Surveys of the Angolan coast uncover the largest olive ridley sea turtle nesting population in the Atlantic and the largest non-arribada population globally. Oryx, 56(5), 789–797. https://doi.org/10.1017/S003060532100065X
Angola	7 index beaches		2018	4100	Nesters	LO	Morais, M., & Tiwari, M. (2022). Surveys of the Angolan coast uncover the largest olive ridley sea turtle nesting population in the Atlantic and the largest non-arribada population globally. Oryx, 56(5), 789–797. https://doi.org/10.1017/S003060532100065X
Angola	7 index beaches		2019	3650	Nesters	LO	Morais, M., & Tiwari, M. (2022). Surveys of the Angolan coast uncover the largest olive ridley sea turtle nesting population in the Atlantic and the largest non-arribada population globally. Oryx, 56(5), 789–797. https://doi.org/10.1017/S003060532100065X
United Arab Emirates	Sir bu Na`air Island		2010	328	Nests	EI	Al-Muhannadi, K., Alyafei, M., Delport, Ti. C., & Suweidi, A. A. (2020). Recent Sea Turtle Updates from the Arabian Gulf. Indian Ocean Turtle Newslette, 32, 8–9. https://www.iotn.org/wp-content/uploads/2020/08/IOTN-32.pdf
United Arab Emirates	Sir bu Na`air Island		2011	377	Nests	EI	Al-Muhannadi, K., Alyafei, M., Delport, Ti. C., & Suweidi, A. A. (2020). Recent Sea Turtle Updates from the Arabian Gulf. Indian Ocean Turtle Newslette, 32, 8–9. https://www.iotn.org/wp-content/uploads/2020/08/IOTN-32.pdf
United Arab Emirates	Sir bu Na`air Island		2015	378	Nests	EI	Al-Muhannadi, K., Alyafei, M., Delport, Ti. C., & Suweidi, A. A. (2020). Recent Sea Turtle Updates from the Arabian Gulf. Indian Ocean Turtle Newslette, 32, 8–9. https://www.iotn.org/wp-content/uploads/2020/08/IOTN-32.pdf
United Arab Emirates	Sir bu Na`air Island		2017	260	Nests	EI	Al-Muhannadi, K., Alyafei, M., Delport, Ti. C., & Suweidi, A. A. (2020). Recent Sea Turtle Updates from the Arabian Gulf. Indian Ocean Turtle Newslette, 32, 8–9. https://www.iotn.org/wp-content/uploads/2020/08/IOTN-32.pdf
United Arab Emirates	Sir bu Na`air Island		2018	363	Nests	EI	Al-Muhannadi, K., Alyafei, M., Delport, Ti. C., & Suweidi, A. A. (2020). Recent Sea Turtle Updates from the Arabian Gulf. Indian Ocean Turtle Newslette, 32, 8–9. https://www.iotn.org/wp-content/uploads/2020/08/IOTN-32.pdf
United Arab Emirates	Sir bu Na`air Island		2019	353	Nests	EI	Al-Muhannadi, K., Alyafei, M., Delport, Ti. C., & Suweidi, A. A. (2020). Recent Sea Turtle Updates from the Arabian Gulf. Indian Ocean Turtle Newslette, 32, 8–9. https://www.iotn.org/wp-content/uploads/2020/08/IOTN-32.pdf
Qatar	Qatar		2007	259	Nests	EI	Al-Muhannadi, K., Alyafei, M., Delport, Ti. C., & Suweidi, A. A. (2020). Recent Sea Turtle Updates from the Arabian Gulf. Indian Ocean Turtle Newslette, 32, 8–9. https://www.iotn.org/wp-content/uploads/2020/08/IOTN-32.pdf
Qatar	Qatar		2009	233	Nests	EI	Al-Muhannadi, K., Alyafei, M., Delport, Ti. C., & Suweidi, A. A. (2020). Recent Sea Turtle Updates from the Arabian Gulf. Indian Ocean Turtle Newslette, 32, 8–9. https://www.iotn.org/wp-content/uploads/2020/08/IOTN-32.pdf
Qatar	Qatar		2010	333	Nests	EI	Al-Muhannadi, K., Alyafei, M., Delport, Ti. C., & Suweidi, A. A. (2020). Recent Sea Turtle Updates from the Arabian Gulf. Indian Ocean Turtle Newslette, 32, 8–9. https://www.iotn.org/wp-content/uploads/2020/08/IOTN-32.pdf
Qatar	Qatar		2011	232	Nests	EI	Al-Muhannadi, K., Alyafei, M., Delport, Ti. C., & Suweidi, A. A. (2020). Recent Sea Turtle Updates from the Arabian Gulf. Indian Ocean Turtle Newslette, 32, 8–9. https://www.iotn.org/wp-content/uploads/2020/08/IOTN-32.pdf
Qatar	Qatar		2012	265	Nests	EI	Al-Muhannadi, K., Alyafei, M., Delport, Ti. C., & Suweidi, A. A. (2020). Recent Sea Turtle Updates from the Arabian Gulf. Indian Ocean Turtle Newslette, 32, 8–9. https://www.iotn.org/wp-content/uploads/2020/08/IOTN-32.pdf
Qatar	Qatar		2013	167	Nests	EI	Al-Muhannadi, K., Alyafei, M., Delport, Ti. C., & Suweidi, A. A. (2020). Recent Sea Turtle Updates from the Arabian Gulf. Indian Ocean Turtle Newslette, 32, 8–9. https://www.iotn.org/wp-content/uploads/2020/08/IOTN-32.pdf
Qatar	Qatar		2014	346	Nests	EI	Al-Muhannadi, K., Alyafei, M., Delport, Ti. C., & Suweidi, A. A. (2020). Recent Sea Turtle Updates from the Arabian Gulf. Indian Ocean Turtle Newslette, 32, 8–9. https://www.iotn.org/wp-content/uploads/2020/08/IOTN-32.pdf
Qatar	Qatar		2015	220	Nests	EI	Al-Muhannadi, K., Alyafei, M., Delport, Ti. C., & Suweidi, A. A. (2020). Recent Sea Turtle Updates from the Arabian Gulf. Indian Ocean Turtle Newslette, 32, 8–9. https://www.iotn.org/wp-content/uploads/2020/08/IOTN-32.pdf
Qatar	Qatar		2016	164	Nests	EI	Al-Muhannadi, K., Alyafei, M., Delport, Ti. C., & Suweidi, A. A. (2020). Recent Sea Turtle Updates from the Arabian Gulf. Indian Ocean Turtle Newslette, 32, 8–9. https://www.iotn.org/wp-content/uploads/2020/08/IOTN-32.pdf
Qatar	Qatar		2017	209	Nests	EI	Al-Muhannadi, K., Alyafei, M., Delport, Ti. C., & Suweidi, A. A. (2020). Recent Sea Turtle Updates from the Arabian Gulf. Indian Ocean Turtle Newslette, 32, 8–9. https://www.iotn.org/wp-content/uploads/2020/08/IOTN-32.pdf
Qatar	Qatar		2019	219	Nests	EI	Al-Muhannadi, K., Alyafei, M., Delport, Ti. C., & Suweidi, A. A. (2020). Recent Sea Turtle Updates from the Arabian Gulf. Indian Ocean Turtle Newslette, 32, 8–9. https://www.iotn.org/wp-content/uploads/2020/08/IOTN-32.pdf
British Overseas Territory, Diego Garcia	Diego Garcia Island	South coast	1995	90	Nests	CM	Mortimer, J. A., Esteban, N., Guzman, A. N., & Hays, G. C. (2020). Estimates of marine turtle nesting populations in the south-west Indian Ocean indicate the importance of the Chagos Archipelago. Oryx, 54(3), 332–343. https://doi.org/10.1017/S0030605319001108
British Overseas Territory, Diego Garcia	Diego Garcia Island	South coast	2006	400	Nests	CM	Mortimer, J. A., Esteban, N., Guzman, A. N., & Hays, G. C. (2020). Estimates of marine turtle nesting populations in the south-west Indian Ocean indicate the importance of the Chagos Archipelago. Oryx, 54(3), 332–343. https://doi.org/10.1017/S0030605319001108
British Overseas Territory, Diego Garcia	Diego Garcia Island	South coast	2011	409	Nests	CM	Mortimer, J. A., Esteban, N., Guzman, A. N., & Hays, G. C. (2020). Estimates of marine turtle nesting populations in the south-west Indian Ocean indicate the importance of the Chagos Archipelago. Oryx, 54(3), 332–343. https://doi.org/10.1017/S0030605319001108
British Overseas Territory, Diego Garcia	Diego Garcia Island	South coast	2012	1033	Nests	CM	Mortimer, J. A., Esteban, N., Guzman, A. N., & Hays, G. C. (2020). Estimates of marine turtle nesting populations in the south-west Indian Ocean indicate the importance of the Chagos Archipelago. Oryx, 54(3), 332–343. https://doi.org/10.1017/S0030605319001108
British Overseas Territory, Diego Garcia	Diego Garcia Island	South coast	2015	691	Nests	CM	Mortimer, J. A., Esteban, N., Guzman, A. N., & Hays, G. C. (2020). Estimates of marine turtle nesting populations in the south-west Indian Ocean indicate the importance of the Chagos Archipelago. Oryx, 54(3), 332–343. https://doi.org/10.1017/S0030605319001108
British Overseas Territory, Diego Garcia	Diego Garcia Island	South coast	2016	1352	Nests	CM	Mortimer, J. A., Esteban, N., Guzman, A. N., & Hays, G. C. (2020). Estimates of marine turtle nesting populations in the south-west Indian Ocean indicate the importance of the Chagos Archipelago. Oryx, 54(3), 332–343. https://doi.org/10.1017/S0030605319001108
British Overseas Territory, Diego Garcia	Diego Garcia Island	South coast	2017	916	Nests	CM	Mortimer, J. A., Esteban, N., Guzman, A. N., & Hays, G. C. (2020). Estimates of marine turtle nesting populations in the south-west Indian Ocean indicate the importance of the Chagos Archipelago. Oryx, 54(3), 332–343. https://doi.org/10.1017/S0030605319001108
British Overseas Territory, Cayman Islands	Grand Cayman		1999	1	Nests	CM	Blumenthal, J. M., Hardwick, J. L., Austin, T. J., Broderick, A. C., Chin, P., Collyer, L., Ebanks-Petrie, G., Grant, L., Lamb, L. D., Olynik, J., Omeyer, L. C. M., Prat-Varela, A., & Godley, B. J. (2021). Cayman Islands Sea Turtle Nesting Population Increases Over 22 Years of Monitoring. Frontiers in Marine Science, 8, 663856. https://doi.org/10.3389/fmars.2021.663856
British Overseas Territory, Cayman Islands	Grand Cayman		2000	18	Nests	CM	Blumenthal, J. M., Hardwick, J. L., Austin, T. J., Broderick, A. C., Chin, P., Collyer, L., Ebanks-Petrie, G., Grant, L., Lamb, L. D., Olynik, J., Omeyer, L. C. M., Prat-Varela, A., & Godley, B. J. (2021). Cayman Islands Sea Turtle Nesting Population Increases Over 22 Years of Monitoring. Frontiers in Marine Science, 8, 663856. https://doi.org/10.3389/fmars.2021.663856
British Overseas Territory, Cayman Islands	Grand Cayman		2001	2	Nests	CM	Blumenthal, J. M., Hardwick, J. L., Austin, T. J., Broderick, A. C., Chin, P., Collyer, L., Ebanks-Petrie, G., Grant, L., Lamb, L. D., Olynik, J., Omeyer, L. C. M., Prat-Varela, A., & Godley, B. J. (2021). Cayman Islands Sea Turtle Nesting Population Increases Over 22 Years of Monitoring. Frontiers in Marine Science, 8, 663856. https://doi.org/10.3389/fmars.2021.663856
British Overseas Territory, Cayman Islands	Grand Cayman		2002	43	Nests	CM	Blumenthal, J. M., Hardwick, J. L., Austin, T. J., Broderick, A. C., Chin, P., Collyer, L., Ebanks-Petrie, G., Grant, L., Lamb, L. D., Olynik, J., Omeyer, L. C. M., Prat-Varela, A., & Godley, B. J. (2021). Cayman Islands Sea Turtle Nesting Population Increases Over 22 Years of Monitoring. Frontiers in Marine Science, 8, 663856. https://doi.org/10.3389/fmars.2021.663856
British Overseas Territory, Cayman Islands	Grand Cayman		2003	18	Nests	CM	Blumenthal, J. M., Hardwick, J. L., Austin, T. J., Broderick, A. C., Chin, P., Collyer, L., Ebanks-Petrie, G., Grant, L., Lamb, L. D., Olynik, J., Omeyer, L. C. M., Prat-Varela, A., & Godley, B. J. (2021). Cayman Islands Sea Turtle Nesting Population Increases Over 22 Years of Monitoring. Frontiers in Marine Science, 8, 663856. https://doi.org/10.3389/fmars.2021.663856
British Overseas Territory, Cayman Islands	Grand Cayman		2004	23	Nests	CM	Blumenthal, J. M., Hardwick, J. L., Austin, T. J., Broderick, A. C., Chin, P., Collyer, L., Ebanks-Petrie, G., Grant, L., Lamb, L. D., Olynik, J., Omeyer, L. C. M., Prat-Varela, A., & Godley, B. J. (2021). Cayman Islands Sea Turtle Nesting Population Increases Over 22 Years of Monitoring. Frontiers in Marine Science, 8, 663856. https://doi.org/10.3389/fmars.2021.663856
British Overseas Territory, Cayman Islands	Grand Cayman		2005	54	Nests	CM	Blumenthal, J. M., Hardwick, J. L., Austin, T. J., Broderick, A. C., Chin, P., Collyer, L., Ebanks-Petrie, G., Grant, L., Lamb, L. D., Olynik, J., Omeyer, L. C. M., Prat-Varela, A., & Godley, B. J. (2021). Cayman Islands Sea Turtle Nesting Population Increases Over 22 Years of Monitoring. Frontiers in Marine Science, 8, 663856. https://doi.org/10.3389/fmars.2021.663856
British Overseas Territory, Cayman Islands	Grand Cayman		2006	65	Nests	CM	Blumenthal, J. M., Hardwick, J. L., Austin, T. J., Broderick, A. C., Chin, P., Collyer, L., Ebanks-Petrie, G., Grant, L., Lamb, L. D., Olynik, J., Omeyer, L. C. M., Prat-Varela, A., & Godley, B. J. (2021). Cayman Islands Sea Turtle Nesting Population Increases Over 22 Years of Monitoring. Frontiers in Marine Science, 8, 663856. https://doi.org/10.3389/fmars.2021.663856
British Overseas Territory, Cayman Islands	Grand Cayman		2007	78	Nests	CM	Blumenthal, J. M., Hardwick, J. L., Austin, T. J., Broderick, A. C., Chin, P., Collyer, L., Ebanks-Petrie, G., Grant, L., Lamb, L. D., Olynik, J., Omeyer, L. C. M., Prat-Varela, A., & Godley, B. J. (2021). Cayman Islands Sea Turtle Nesting Population Increases Over 22 Years of Monitoring. Frontiers in Marine Science, 8, 663856. https://doi.org/10.3389/fmars.2021.663856
British Overseas Territory, Cayman Islands	Grand Cayman		2008	113	Nests	CM	Blumenthal, J. M., Hardwick, J. L., Austin, T. J., Broderick, A. C., Chin, P., Collyer, L., Ebanks-Petrie, G., Grant, L., Lamb, L. D., Olynik, J., Omeyer, L. C. M., Prat-Varela, A., & Godley, B. J. (2021). Cayman Islands Sea Turtle Nesting Population Increases Over 22 Years of Monitoring. Frontiers in Marine Science, 8, 663856. https://doi.org/10.3389/fmars.2021.663856
British Overseas Territory, Cayman Islands	Grand Cayman		2009	38	Nests	CM	Blumenthal, J. M., Hardwick, J. L., Austin, T. J., Broderick, A. C., Chin, P., Collyer, L., Ebanks-Petrie, G., Grant, L., Lamb, L. D., Olynik, J., Omeyer, L. C. M., Prat-Varela, A., & Godley, B. J. (2021). Cayman Islands Sea Turtle Nesting Population Increases Over 22 Years of Monitoring. Frontiers in Marine Science, 8, 663856. https://doi.org/10.3389/fmars.2021.663856
British Overseas Territory, Cayman Islands	Grand Cayman		2010	177	Nests	CM	Blumenthal, J. M., Hardwick, J. L., Austin, T. J., Broderick, A. C., Chin, P., Collyer, L., Ebanks-Petrie, G., Grant, L., Lamb, L. D., Olynik, J., Omeyer, L. C. M., Prat-Varela, A., & Godley, B. J. (2021). Cayman Islands Sea Turtle Nesting Population Increases Over 22 Years of Monitoring. Frontiers in Marine Science, 8, 663856. https://doi.org/10.3389/fmars.2021.663856
British Overseas Territory, Cayman Islands	Grand Cayman		2011	102	Nests	CM	Blumenthal, J. M., Hardwick, J. L., Austin, T. J., Broderick, A. C., Chin, P., Collyer, L., Ebanks-Petrie, G., Grant, L., Lamb, L. D., Olynik, J., Omeyer, L. C. M., Prat-Varela, A., & Godley, B. J. (2021). Cayman Islands Sea Turtle Nesting Population Increases Over 22 Years of Monitoring. Frontiers in Marine Science, 8, 663856. https://doi.org/10.3389/fmars.2021.663856
British Overseas Territory, Cayman Islands	Grand Cayman		2012	185	Nests	CM	Blumenthal, J. M., Hardwick, J. L., Austin, T. J., Broderick, A. C., Chin, P., Collyer, L., Ebanks-Petrie, G., Grant, L., Lamb, L. D., Olynik, J., Omeyer, L. C. M., Prat-Varela, A., & Godley, B. J. (2021). Cayman Islands Sea Turtle Nesting Population Increases Over 22 Years of Monitoring. Frontiers in Marine Science, 8, 663856. https://doi.org/10.3389/fmars.2021.663856
British Overseas Territory, Cayman Islands	Grand Cayman		2013	158	Nests	CM	Blumenthal, J. M., Hardwick, J. L., Austin, T. J., Broderick, A. C., Chin, P., Collyer, L., Ebanks-Petrie, G., Grant, L., Lamb, L. D., Olynik, J., Omeyer, L. C. M., Prat-Varela, A., & Godley, B. J. (2021). Cayman Islands Sea Turtle Nesting Population Increases Over 22 Years of Monitoring. Frontiers in Marine Science, 8, 663856. https://doi.org/10.3389/fmars.2021.663856
British Overseas Territory, Cayman Islands	Grand Cayman		2014	140	Nests	CM	Blumenthal, J. M., Hardwick, J. L., Austin, T. J., Broderick, A. C., Chin, P., Collyer, L., Ebanks-Petrie, G., Grant, L., Lamb, L. D., Olynik, J., Omeyer, L. C. M., Prat-Varela, A., & Godley, B. J. (2021). Cayman Islands Sea Turtle Nesting Population Increases Over 22 Years of Monitoring. Frontiers in Marine Science, 8, 663856. https://doi.org/10.3389/fmars.2021.663856
British Overseas Territory, Cayman Islands	Grand Cayman		2015	138	Nests	CM	Blumenthal, J. M., Hardwick, J. L., Austin, T. J., Broderick, A. C., Chin, P., Collyer, L., Ebanks-Petrie, G., Grant, L., Lamb, L. D., Olynik, J., Omeyer, L. C. M., Prat-Varela, A., & Godley, B. J. (2021). Cayman Islands Sea Turtle Nesting Population Increases Over 22 Years of Monitoring. Frontiers in Marine Science, 8, 663856. https://doi.org/10.3389/fmars.2021.663856
British Overseas Territory, Cayman Islands	Grand Cayman		2016	168	Nests	CM	Blumenthal, J. M., Hardwick, J. L., Austin, T. J., Broderick, A. C., Chin, P., Collyer, L., Ebanks-Petrie, G., Grant, L., Lamb, L. D., Olynik, J., Omeyer, L. C. M., Prat-Varela, A., & Godley, B. J. (2021). Cayman Islands Sea Turtle Nesting Population Increases Over 22 Years of Monitoring. Frontiers in Marine Science, 8, 663856. https://doi.org/10.3389/fmars.2021.663856
British Overseas Territory, Cayman Islands	Grand Cayman		2017	229	Nests	CM	Blumenthal, J. M., Hardwick, J. L., Austin, T. J., Broderick, A. C., Chin, P., Collyer, L., Ebanks-Petrie, G., Grant, L., Lamb, L. D., Olynik, J., Omeyer, L. C. M., Prat-Varela, A., & Godley, B. J. (2021). Cayman Islands Sea Turtle Nesting Population Increases Over 22 Years of Monitoring. Frontiers in Marine Science, 8, 663856. https://doi.org/10.3389/fmars.2021.663856
British Overseas Territory, Cayman Islands	Grand Cayman		2018	128	Nests	CM	Blumenthal, J. M., Hardwick, J. L., Austin, T. J., Broderick, A. C., Chin, P., Collyer, L., Ebanks-Petrie, G., Grant, L., Lamb, L. D., Olynik, J., Omeyer, L. C. M., Prat-Varela, A., & Godley, B. J. (2021). Cayman Islands Sea Turtle Nesting Population Increases Over 22 Years of Monitoring. Frontiers in Marine Science, 8, 663856. https://doi.org/10.3389/fmars.2021.663856
British Overseas Territory, Cayman Islands	Grand Cayman		2019	342	Nests	CM	Blumenthal, J. M., Hardwick, J. L., Austin, T. J., Broderick, A. C., Chin, P., Collyer, L., Ebanks-Petrie, G., Grant, L., Lamb, L. D., Olynik, J., Omeyer, L. C. M., Prat-Varela, A., & Godley, B. J. (2021). Cayman Islands Sea Turtle Nesting Population Increases Over 22 Years of Monitoring. Frontiers in Marine Science, 8, 663856. https://doi.org/10.3389/fmars.2021.663856
British Overseas Territory, Cayman Islands	Grand Cayman		1999	18	Nests	CC	Blumenthal, J. M., Hardwick, J. L., Austin, T. J., Broderick, A. C., Chin, P., Collyer, L., Ebanks-Petrie, G., Grant, L., Lamb, L. D., Olynik, J., Omeyer, L. C. M., Prat-Varela, A., & Godley, B. J. (2021). Cayman Islands Sea Turtle Nesting Population Increases Over 22 Years of Monitoring. Frontiers in Marine Science, 8, 663856. https://doi.org/10.3389/fmars.2021.663856
British Overseas Territory, Cayman Islands	Grand Cayman		2000	25	Nests	CC	Blumenthal, J. M., Hardwick, J. L., Austin, T. J., Broderick, A. C., Chin, P., Collyer, L., Ebanks-Petrie, G., Grant, L., Lamb, L. D., Olynik, J., Omeyer, L. C. M., Prat-Varela, A., & Godley, B. J. (2021). Cayman Islands Sea Turtle Nesting Population Increases Over 22 Years of Monitoring. Frontiers in Marine Science, 8, 663856. https://doi.org/10.3389/fmars.2021.663856
British Overseas Territory, Cayman Islands	Grand Cayman		2001	27	Nests	CC	Blumenthal, J. M., Hardwick, J. L., Austin, T. J., Broderick, A. C., Chin, P., Collyer, L., Ebanks-Petrie, G., Grant, L., Lamb, L. D., Olynik, J., Omeyer, L. C. M., Prat-Varela, A., & Godley, B. J. (2021). Cayman Islands Sea Turtle Nesting Population Increases Over 22 Years of Monitoring. Frontiers in Marine Science, 8, 663856. https://doi.org/10.3389/fmars.2021.663856
British Overseas Territory, Cayman Islands	Grand Cayman		2002	12	Nests	CC	Blumenthal, J. M., Hardwick, J. L., Austin, T. J., Broderick, A. C., Chin, P., Collyer, L., Ebanks-Petrie, G., Grant, L., Lamb, L. D., Olynik, J., Omeyer, L. C. M., Prat-Varela, A., & Godley, B. J. (2021). Cayman Islands Sea Turtle Nesting Population Increases Over 22 Years of Monitoring. Frontiers in Marine Science, 8, 663856. https://doi.org/10.3389/fmars.2021.663856
British Overseas Territory, Cayman Islands	Grand Cayman		2003	31	Nests	CC	Blumenthal, J. M., Hardwick, J. L., Austin, T. J., Broderick, A. C., Chin, P., Collyer, L., Ebanks-Petrie, G., Grant, L., Lamb, L. D., Olynik, J., Omeyer, L. C. M., Prat-Varela, A., & Godley, B. J. (2021). Cayman Islands Sea Turtle Nesting Population Increases Over 22 Years of Monitoring. Frontiers in Marine Science, 8, 663856. https://doi.org/10.3389/fmars.2021.663856
British Overseas Territory, Cayman Islands	Grand Cayman		2004	19	Nests	CC	Blumenthal, J. M., Hardwick, J. L., Austin, T. J., Broderick, A. C., Chin, P., Collyer, L., Ebanks-Petrie, G., Grant, L., Lamb, L. D., Olynik, J., Omeyer, L. C. M., Prat-Varela, A., & Godley, B. J. (2021). Cayman Islands Sea Turtle Nesting Population Increases Over 22 Years of Monitoring. Frontiers in Marine Science, 8, 663856. https://doi.org/10.3389/fmars.2021.663856
British Overseas Territory, Cayman Islands	Grand Cayman		2005	21	Nests	CC	Blumenthal, J. M., Hardwick, J. L., Austin, T. J., Broderick, A. C., Chin, P., Collyer, L., Ebanks-Petrie, G., Grant, L., Lamb, L. D., Olynik, J., Omeyer, L. C. M., Prat-Varela, A., & Godley, B. J. (2021). Cayman Islands Sea Turtle Nesting Population Increases Over 22 Years of Monitoring. Frontiers in Marine Science, 8, 663856. https://doi.org/10.3389/fmars.2021.663856
British Overseas Territory, Cayman Islands	Grand Cayman		2006	30	Nests	CC	Blumenthal, J. M., Hardwick, J. L., Austin, T. J., Broderick, A. C., Chin, P., Collyer, L., Ebanks-Petrie, G., Grant, L., Lamb, L. D., Olynik, J., Omeyer, L. C. M., Prat-Varela, A., & Godley, B. J. (2021). Cayman Islands Sea Turtle Nesting Population Increases Over 22 Years of Monitoring. Frontiers in Marine Science, 8, 663856. https://doi.org/10.3389/fmars.2021.663856
British Overseas Territory, Cayman Islands	Grand Cayman		2007	23	Nests	CC	Blumenthal, J. M., Hardwick, J. L., Austin, T. J., Broderick, A. C., Chin, P., Collyer, L., Ebanks-Petrie, G., Grant, L., Lamb, L. D., Olynik, J., Omeyer, L. C. M., Prat-Varela, A., & Godley, B. J. (2021). Cayman Islands Sea Turtle Nesting Population Increases Over 22 Years of Monitoring. Frontiers in Marine Science, 8, 663856. https://doi.org/10.3389/fmars.2021.663856
British Overseas Territory, Cayman Islands	Grand Cayman		2008	42	Nests	CC	Blumenthal, J. M., Hardwick, J. L., Austin, T. J., Broderick, A. C., Chin, P., Collyer, L., Ebanks-Petrie, G., Grant, L., Lamb, L. D., Olynik, J., Omeyer, L. C. M., Prat-Varela, A., & Godley, B. J. (2021). Cayman Islands Sea Turtle Nesting Population Increases Over 22 Years of Monitoring. Frontiers in Marine Science, 8, 663856. https://doi.org/10.3389/fmars.2021.663856
British Overseas Territory, Cayman Islands	Grand Cayman		2009	37	Nests	CC	Blumenthal, J. M., Hardwick, J. L., Austin, T. J., Broderick, A. C., Chin, P., Collyer, L., Ebanks-Petrie, G., Grant, L., Lamb, L. D., Olynik, J., Omeyer, L. C. M., Prat-Varela, A., & Godley, B. J. (2021). Cayman Islands Sea Turtle Nesting Population Increases Over 22 Years of Monitoring. Frontiers in Marine Science, 8, 663856. https://doi.org/10.3389/fmars.2021.663856
British Overseas Territory, Cayman Islands	Grand Cayman		2010	66	Nests	CC	Blumenthal, J. M., Hardwick, J. L., Austin, T. J., Broderick, A. C., Chin, P., Collyer, L., Ebanks-Petrie, G., Grant, L., Lamb, L. D., Olynik, J., Omeyer, L. C. M., Prat-Varela, A., & Godley, B. J. (2021). Cayman Islands Sea Turtle Nesting Population Increases Over 22 Years of Monitoring. Frontiers in Marine Science, 8, 663856. https://doi.org/10.3389/fmars.2021.663856
British Overseas Territory, Cayman Islands	Grand Cayman		2011	75	Nests	CC	Blumenthal, J. M., Hardwick, J. L., Austin, T. J., Broderick, A. C., Chin, P., Collyer, L., Ebanks-Petrie, G., Grant, L., Lamb, L. D., Olynik, J., Omeyer, L. C. M., Prat-Varela, A., & Godley, B. J. (2021). Cayman Islands Sea Turtle Nesting Population Increases Over 22 Years of Monitoring. Frontiers in Marine Science, 8, 663856. https://doi.org/10.3389/fmars.2021.663856
British Overseas Territory, Cayman Islands	Grand Cayman		2012	90	Nests	CC	Blumenthal, J. M., Hardwick, J. L., Austin, T. J., Broderick, A. C., Chin, P., Collyer, L., Ebanks-Petrie, G., Grant, L., Lamb, L. D., Olynik, J., Omeyer, L. C. M., Prat-Varela, A., & Godley, B. J. (2021). Cayman Islands Sea Turtle Nesting Population Increases Over 22 Years of Monitoring. Frontiers in Marine Science, 8, 663856. https://doi.org/10.3389/fmars.2021.663856
British Overseas Territory, Cayman Islands	Grand Cayman		2013	119	Nests	CC	Blumenthal, J. M., Hardwick, J. L., Austin, T. J., Broderick, A. C., Chin, P., Collyer, L., Ebanks-Petrie, G., Grant, L., Lamb, L. D., Olynik, J., Omeyer, L. C. M., Prat-Varela, A., & Godley, B. J. (2021). Cayman Islands Sea Turtle Nesting Population Increases Over 22 Years of Monitoring. Frontiers in Marine Science, 8, 663856. https://doi.org/10.3389/fmars.2021.663856
British Overseas Territory, Cayman Islands	Grand Cayman		2014	78	Nests	CC	Blumenthal, J. M., Hardwick, J. L., Austin, T. J., Broderick, A. C., Chin, P., Collyer, L., Ebanks-Petrie, G., Grant, L., Lamb, L. D., Olynik, J., Omeyer, L. C. M., Prat-Varela, A., & Godley, B. J. (2021). Cayman Islands Sea Turtle Nesting Population Increases Over 22 Years of Monitoring. Frontiers in Marine Science, 8, 663856. https://doi.org/10.3389/fmars.2021.663856
British Overseas Territory, Cayman Islands	Grand Cayman		2015	107	Nests	CC	Blumenthal, J. M., Hardwick, J. L., Austin, T. J., Broderick, A. C., Chin, P., Collyer, L., Ebanks-Petrie, G., Grant, L., Lamb, L. D., Olynik, J., Omeyer, L. C. M., Prat-Varela, A., & Godley, B. J. (2021). Cayman Islands Sea Turtle Nesting Population Increases Over 22 Years of Monitoring. Frontiers in Marine Science, 8, 663856. https://doi.org/10.3389/fmars.2021.663856
British Overseas Territory, Cayman Islands	Grand Cayman		2016	139	Nests	CC	Blumenthal, J. M., Hardwick, J. L., Austin, T. J., Broderick, A. C., Chin, P., Collyer, L., Ebanks-Petrie, G., Grant, L., Lamb, L. D., Olynik, J., Omeyer, L. C. M., Prat-Varela, A., & Godley, B. J. (2021). Cayman Islands Sea Turtle Nesting Population Increases Over 22 Years of Monitoring. Frontiers in Marine Science, 8, 663856. https://doi.org/10.3389/fmars.2021.663856
British Overseas Territory, Cayman Islands	Grand Cayman		2017	183	Nests	CC	Blumenthal, J. M., Hardwick, J. L., Austin, T. J., Broderick, A. C., Chin, P., Collyer, L., Ebanks-Petrie, G., Grant, L., Lamb, L. D., Olynik, J., Omeyer, L. C. M., Prat-Varela, A., & Godley, B. J. (2021). Cayman Islands Sea Turtle Nesting Population Increases Over 22 Years of Monitoring. Frontiers in Marine Science, 8, 663856. https://doi.org/10.3389/fmars.2021.663856
British Overseas Territory, Cayman Islands	Grand Cayman		2018	109	Nests	CC	Blumenthal, J. M., Hardwick, J. L., Austin, T. J., Broderick, A. C., Chin, P., Collyer, L., Ebanks-Petrie, G., Grant, L., Lamb, L. D., Olynik, J., Omeyer, L. C. M., Prat-Varela, A., & Godley, B. J. (2021). Cayman Islands Sea Turtle Nesting Population Increases Over 22 Years of Monitoring. Frontiers in Marine Science, 8, 663856. https://doi.org/10.3389/fmars.2021.663856
British Overseas Territory, Cayman Islands	Grand Cayman		2019	125	Nests	CC	Blumenthal, J. M., Hardwick, J. L., Austin, T. J., Broderick, A. C., Chin, P., Collyer, L., Ebanks-Petrie, G., Grant, L., Lamb, L. D., Olynik, J., Omeyer, L. C. M., Prat-Varela, A., & Godley, B. J. (2021). Cayman Islands Sea Turtle Nesting Population Increases Over 22 Years of Monitoring. Frontiers in Marine Science, 8, 663856. https://doi.org/10.3389/fmars.2021.663856
Costa Rica	Ostional + Nancite		2011	851122	Nests	LO	Santidrián Tomillo, P., Fonseca, L. G., Ward, M., Tankersley, N., Robinson, N. J., Orrego, C. M., Paladino, F. V., & Saba, V. S. (2020). The impacts of extreme El Niño events on sea turtle nesting populations. Climatic Change, 159(2), 163–176. https://doi.org/10.1007/s10584-020-02658-w
Costa Rica	Ostional + Nancite		2012	590943	Nests	LO	Santidrián Tomillo, P., Fonseca, L. G., Ward, M., Tankersley, N., Robinson, N. J., Orrego, C. M., Paladino, F. V., & Saba, V. S. (2020). The impacts of extreme El Niño events on sea turtle nesting populations. Climatic Change, 159(2), 163–176. https://doi.org/10.1007/s10584-020-02658-w
Costa Rica	Ostional + Nancite		2013	619954	Nests	LO	Santidrián Tomillo, P., Fonseca, L. G., Ward, M., Tankersley, N., Robinson, N. J., Orrego, C. M., Paladino, F. V., & Saba, V. S. (2020). The impacts of extreme El Niño events on sea turtle nesting populations. Climatic Change, 159(2), 163–176. https://doi.org/10.1007/s10584-020-02658-w
Costa Rica	Ostional + Nancite		2014	1292859	Nests	LO	Santidrián Tomillo, P., Fonseca, L. G., Ward, M., Tankersley, N., Robinson, N. J., Orrego, C. M., Paladino, F. V., & Saba, V. S. (2020). The impacts of extreme El Niño events on sea turtle nesting populations. Climatic Change, 159(2), 163–176. https://doi.org/10.1007/s10584-020-02658-w
Costa Rica	Ostional + Nancite		2015	867620	Nests	LO	Santidrián Tomillo, P., Fonseca, L. G., Ward, M., Tankersley, N., Robinson, N. J., Orrego, C. M., Paladino, F. V., & Saba, V. S. (2020). The impacts of extreme El Niño events on sea turtle nesting populations. Climatic Change, 159(2), 163–176. https://doi.org/10.1007/s10584-020-02658-w
Costa Rica	Ostional + Nancite		2016	504457	Nests	LO	Santidrián Tomillo, P., Fonseca, L. G., Ward, M., Tankersley, N., Robinson, N. J., Orrego, C. M., Paladino, F. V., & Saba, V. S. (2020). The impacts of extreme El Niño events on sea turtle nesting populations. Climatic Change, 159(2), 163–176. https://doi.org/10.1007/s10584-020-02658-w
Costa Rica	Ostional + Nancite		2017	1177899	Nests	LO	Santidrián Tomillo, P., Fonseca, L. G., Ward, M., Tankersley, N., Robinson, N. J., Orrego, C. M., Paladino, F. V., & Saba, V. S. (2020). The impacts of extreme El Niño events on sea turtle nesting populations. Climatic Change, 159(2), 163–176. https://doi.org/10.1007/s10584-020-02658-w
French Polynesia	Tetiaroa Atoll		2007	69	Nests	CM	Touron, M., Genet, T. Q., & Gaspar R. C. (2018). Final report on the green sea turtle egg-laying season of 2017-2018 (Chelonia mydas) on the atoll of Tetiaroa, French Polynesia. Te mana o te moana. p. 54. https://www.temanaotemoana.org/wp-content/uploads/2019/03/EN_2017_2018S_Green_sea_turtles_nesting_sites_Tetiaroa_FINAL_REPORT.pdf
French Polynesia	Tetiaroa Atoll		2008	78	Nests	CM	Touron, M., Genet, T. Q., & Gaspar R. C. (2018). Final report on the green sea turtle egg-laying season of 2017-2018 (Chelonia mydas) on the atoll of Tetiaroa, French Polynesia. Te mana o te moana. p. 54. https://www.temanaotemoana.org/wp-content/uploads/2019/03/EN_2017_2018S_Green_sea_turtles_nesting_sites_Tetiaroa_FINAL_REPORT.pdf
French Polynesia	Tetiaroa Atoll		2009	53	Nests	CM	Touron, M., Genet, T. Q., & Gaspar R. C. (2018). Final report on the green sea turtle egg-laying season of 2017-2018 (Chelonia mydas) on the atoll of Tetiaroa, French Polynesia. Te mana o te moana. p. 54. https://www.temanaotemoana.org/wp-content/uploads/2019/03/EN_2017_2018S_Green_sea_turtles_nesting_sites_Tetiaroa_FINAL_REPORT.pdf
French Polynesia	Tetiaroa Atoll		2010	293	Nests	CM	Touron, M., Genet, T. Q., & Gaspar R. C. (2018). Final report on the green sea turtle egg-laying season of 2017-2018 (Chelonia mydas) on the atoll of Tetiaroa, French Polynesia. Te mana o te moana. p. 54. https://www.temanaotemoana.org/wp-content/uploads/2019/03/EN_2017_2018S_Green_sea_turtles_nesting_sites_Tetiaroa_FINAL_REPORT.pdf
French Polynesia	Tetiaroa Atoll		2011	478	Nests	CM	Touron, M., Genet, T. Q., & Gaspar R. C. (2018). Final report on the green sea turtle egg-laying season of 2017-2018 (Chelonia mydas) on the atoll of Tetiaroa, French Polynesia. Te mana o te moana. p. 54. https://www.temanaotemoana.org/wp-content/uploads/2019/03/EN_2017_2018S_Green_sea_turtles_nesting_sites_Tetiaroa_FINAL_REPORT.pdf
French Polynesia	Tetiaroa Atoll		2012	57	Nests	CM	Touron, M., Genet, T. Q., & Gaspar R. C. (2018). Final report on the green sea turtle egg-laying season of 2017-2018 (Chelonia mydas) on the atoll of Tetiaroa, French Polynesia. Te mana o te moana. p. 54. https://www.temanaotemoana.org/wp-content/uploads/2019/03/EN_2017_2018S_Green_sea_turtles_nesting_sites_Tetiaroa_FINAL_REPORT.pdf
French Polynesia	Tetiaroa Atoll		2013	188	Nests	CM	Touron, M., Genet, T. Q., & Gaspar R. C. (2018). Final report on the green sea turtle egg-laying season of 2017-2018 (Chelonia mydas) on the atoll of Tetiaroa, French Polynesia. Te mana o te moana. p. 54. https://www.temanaotemoana.org/wp-content/uploads/2019/03/EN_2017_2018S_Green_sea_turtles_nesting_sites_Tetiaroa_FINAL_REPORT.pdf
French Polynesia	Tetiaroa Atoll		2014	368	Nests	CM	Touron, M., Genet, T. Q., & Gaspar R. C. (2018). Final report on the green sea turtle egg-laying season of 2017-2018 (Chelonia mydas) on the atoll of Tetiaroa, French Polynesia. Te mana o te moana. p. 54. https://www.temanaotemoana.org/wp-content/uploads/2019/03/EN_2017_2018S_Green_sea_turtles_nesting_sites_Tetiaroa_FINAL_REPORT.pdf
French Polynesia	Tetiaroa Atoll		2015	245	Nests	CM	Touron, M., Genet, T. Q., & Gaspar R. C. (2018). Final report on the green sea turtle egg-laying season of 2017-2018 (Chelonia mydas) on the atoll of Tetiaroa, French Polynesia. Te mana o te moana. p. 54. https://www.temanaotemoana.org/wp-content/uploads/2019/03/EN_2017_2018S_Green_sea_turtles_nesting_sites_Tetiaroa_FINAL_REPORT.pdf
French Polynesia	Tetiaroa Atoll		2016	601	Nests	CM	Touron, M., Genet, T. Q., & Gaspar R. C. (2018). Final report on the green sea turtle egg-laying season of 2017-2018 (Chelonia mydas) on the atoll of Tetiaroa, French Polynesia. Te mana o te moana. p. 54. https://www.temanaotemoana.org/wp-content/uploads/2019/03/EN_2017_2018S_Green_sea_turtles_nesting_sites_Tetiaroa_FINAL_REPORT.pdf
French Polynesia	Tetiaroa Atoll		2017	1316	Nests	CM	Touron, M., Genet, T. Q., & Gaspar R. C. (2018). Final report on the green sea turtle egg-laying season of 2017-2018 (Chelonia mydas) on the atoll of Tetiaroa, French Polynesia. Te mana o te moana. p. 54. https://www.temanaotemoana.org/wp-content/uploads/2019/03/EN_2017_2018S_Green_sea_turtles_nesting_sites_Tetiaroa_FINAL_REPORT.pdf
Netherlands Antilles	Klein Blonaire No Name Beach		2003	33	Nests	EI	Sea Turtle Conservation Bonaire. (2020). Bonaire turtles: Navigational masters, STCB Year Report 2020. p. 16. https://www.bonaireturtles.org/wp/wp-content/uploads/2021/04/STCB-Year-Report-2020-Final.pdf
Netherlands Antilles	Klein Blonaire No Name Beach		2004	50	Nests	EI	Sea Turtle Conservation Bonaire. (2020). Bonaire turtles: Navigational masters, STCB Year Report 2020. p. 16. https://www.bonaireturtles.org/wp/wp-content/uploads/2021/04/STCB-Year-Report-2020-Final.pdf
Netherlands Antilles	Klein Blonaire No Name Beach		2005	30	Nests	EI	Sea Turtle Conservation Bonaire. (2020). Bonaire turtles: Navigational masters, STCB Year Report 2020. p. 16. https://www.bonaireturtles.org/wp/wp-content/uploads/2021/04/STCB-Year-Report-2020-Final.pdf
Netherlands Antilles	Klein Blonaire No Name Beach		2006	41	Nests	EI	Sea Turtle Conservation Bonaire. (2020). Bonaire turtles: Navigational masters, STCB Year Report 2020. p. 16. https://www.bonaireturtles.org/wp/wp-content/uploads/2021/04/STCB-Year-Report-2020-Final.pdf
Netherlands Antilles	Klein Blonaire No Name Beach		2007	28	Nests	EI	Sea Turtle Conservation Bonaire. (2020). Bonaire turtles: Navigational masters, STCB Year Report 2020. p. 16. https://www.bonaireturtles.org/wp/wp-content/uploads/2021/04/STCB-Year-Report-2020-Final.pdf
Netherlands Antilles	Klein Blonaire No Name Beach		2009	32	Nests	EI	Sea Turtle Conservation Bonaire. (2020). Bonaire turtles: Navigational masters, STCB Year Report 2020. p. 16. https://www.bonaireturtles.org/wp/wp-content/uploads/2021/04/STCB-Year-Report-2020-Final.pdf
Netherlands Antilles	Klein Blonaire No Name Beach		2010	31	Nests	EI	Sea Turtle Conservation Bonaire. (2020). Bonaire turtles: Navigational masters, STCB Year Report 2020. p. 16. https://www.bonaireturtles.org/wp/wp-content/uploads/2021/04/STCB-Year-Report-2020-Final.pdf
Netherlands Antilles	Klein Blonaire No Name Beach		2011	23	Nests	EI	Sea Turtle Conservation Bonaire. (2020). Bonaire turtles: Navigational masters, STCB Year Report 2020. p. 16. https://www.bonaireturtles.org/wp/wp-content/uploads/2021/04/STCB-Year-Report-2020-Final.pdf
Netherlands Antilles	Klein Blonaire No Name Beach		2012	60	Nests	EI	Sea Turtle Conservation Bonaire. (2020). Bonaire turtles: Navigational masters, STCB Year Report 2020. p. 16. https://www.bonaireturtles.org/wp/wp-content/uploads/2021/04/STCB-Year-Report-2020-Final.pdf
Netherlands Antilles	Klein Blonaire No Name Beach		2013	58	Nests	EI	Sea Turtle Conservation Bonaire. (2020). Bonaire turtles: Navigational masters, STCB Year Report 2020. p. 16. https://www.bonaireturtles.org/wp/wp-content/uploads/2021/04/STCB-Year-Report-2020-Final.pdf
Netherlands Antilles	Klein Blonaire No Name Beach		2014	45	Nests	EI	Sea Turtle Conservation Bonaire. (2020). Bonaire turtles: Navigational masters, STCB Year Report 2020. p. 16. https://www.bonaireturtles.org/wp/wp-content/uploads/2021/04/STCB-Year-Report-2020-Final.pdf
Netherlands Antilles	Klein Blonaire No Name Beach		2015	46	Nests	EI	Sea Turtle Conservation Bonaire. (2020). Bonaire turtles: Navigational masters, STCB Year Report 2020. p. 16. https://www.bonaireturtles.org/wp/wp-content/uploads/2021/04/STCB-Year-Report-2020-Final.pdf
Netherlands Antilles	Klein Blonaire No Name Beach		2016	45	Nests	EI	Sea Turtle Conservation Bonaire. (2020). Bonaire turtles: Navigational masters, STCB Year Report 2020. p. 16. https://www.bonaireturtles.org/wp/wp-content/uploads/2021/04/STCB-Year-Report-2020-Final.pdf
Netherlands Antilles	Klein Blonaire No Name Beach		2017	61	Nests	EI	Sea Turtle Conservation Bonaire. (2020). Bonaire turtles: Navigational masters, STCB Year Report 2020. p. 16. https://www.bonaireturtles.org/wp/wp-content/uploads/2021/04/STCB-Year-Report-2020-Final.pdf
Netherlands Antilles	Klein Blonaire No Name Beach		2018	32	Nests	EI	Sea Turtle Conservation Bonaire. (2020). Bonaire turtles: Navigational masters, STCB Year Report 2020. p. 16. https://www.bonaireturtles.org/wp/wp-content/uploads/2021/04/STCB-Year-Report-2020-Final.pdf
Netherlands Antilles	Klein Blonaire No Name Beach		2019	32	Nests	EI	Sea Turtle Conservation Bonaire. (2020). Bonaire turtles: Navigational masters, STCB Year Report 2020. p. 16. https://www.bonaireturtles.org/wp/wp-content/uploads/2021/04/STCB-Year-Report-2020-Final.pdf
Netherlands Antilles	Klein Blonaire No Name Beach		2020	46	Nests	EI	Sea Turtle Conservation Bonaire. (2020). Bonaire turtles: Navigational masters, STCB Year Report 2020. p. 16. https://www.bonaireturtles.org/wp/wp-content/uploads/2021/04/STCB-Year-Report-2020-Final.pdf
Seychelles	Aldabra Atoll		1980	4017	Nests	CM	Pritchard, A. M., Sanchez, C. L., Bunbury, N., Burt, A. J., Currie, J. C., Doak, N., Fleischer-Dogley, F., Metcalfe, K., Mortimer, J. A., Richards, H., van de Crommenacker, J., & Godley, B. J. (2022). Green turtle population recovery at Aldabra Atoll continues after 50 yr of protection. Endangered Species Research, 47, 205–215. https://doi.org/10.3354/esr01174
Seychelles	Aldabra Atoll		1981	4602	Nests	CM	Pritchard, A. M., Sanchez, C. L., Bunbury, N., Burt, A. J., Currie, J. C., Doak, N., Fleischer-Dogley, F., Metcalfe, K., Mortimer, J. A., Richards, H., van de Crommenacker, J., & Godley, B. J. (2022). Green turtle population recovery at Aldabra Atoll continues after 50 yr of protection. Endangered Species Research, 47, 205–215. https://doi.org/10.3354/esr01174
Seychelles	Aldabra Atoll		1982	7116	Nests	CM	Pritchard, A. M., Sanchez, C. L., Bunbury, N., Burt, A. J., Currie, J. C., Doak, N., Fleischer-Dogley, F., Metcalfe, K., Mortimer, J. A., Richards, H., van de Crommenacker, J., & Godley, B. J. (2022). Green turtle population recovery at Aldabra Atoll continues after 50 yr of protection. Endangered Species Research, 47, 205–215. https://doi.org/10.3354/esr01174
Seychelles	Aldabra Atoll		1983	8973	Nests	CM	Pritchard, A. M., Sanchez, C. L., Bunbury, N., Burt, A. J., Currie, J. C., Doak, N., Fleischer-Dogley, F., Metcalfe, K., Mortimer, J. A., Richards, H., van de Crommenacker, J., & Godley, B. J. (2022). Green turtle population recovery at Aldabra Atoll continues after 50 yr of protection. Endangered Species Research, 47, 205–215. https://doi.org/10.3354/esr01174
Seychelles	Aldabra Atoll		1984	3318	Nests	CM	Pritchard, A. M., Sanchez, C. L., Bunbury, N., Burt, A. J., Currie, J. C., Doak, N., Fleischer-Dogley, F., Metcalfe, K., Mortimer, J. A., Richards, H., van de Crommenacker, J., & Godley, B. J. (2022). Green turtle population recovery at Aldabra Atoll continues after 50 yr of protection. Endangered Species Research, 47, 205–215. https://doi.org/10.3354/esr01174
Seychelles	Aldabra Atoll		1985	7222	Nests	CM	Pritchard, A. M., Sanchez, C. L., Bunbury, N., Burt, A. J., Currie, J. C., Doak, N., Fleischer-Dogley, F., Metcalfe, K., Mortimer, J. A., Richards, H., van de Crommenacker, J., & Godley, B. J. (2022). Green turtle population recovery at Aldabra Atoll continues after 50 yr of protection. Endangered Species Research, 47, 205–215. https://doi.org/10.3354/esr01174
Seychelles	Aldabra Atoll		1986	7221	Nests	CM	Pritchard, A. M., Sanchez, C. L., Bunbury, N., Burt, A. J., Currie, J. C., Doak, N., Fleischer-Dogley, F., Metcalfe, K., Mortimer, J. A., Richards, H., van de Crommenacker, J., & Godley, B. J. (2022). Green turtle population recovery at Aldabra Atoll continues after 50 yr of protection. Endangered Species Research, 47, 205–215. https://doi.org/10.3354/esr01174
Seychelles	Aldabra Atoll		1987	7758	Nests	CM	Pritchard, A. M., Sanchez, C. L., Bunbury, N., Burt, A. J., Currie, J. C., Doak, N., Fleischer-Dogley, F., Metcalfe, K., Mortimer, J. A., Richards, H., van de Crommenacker, J., & Godley, B. J. (2022). Green turtle population recovery at Aldabra Atoll continues after 50 yr of protection. Endangered Species Research, 47, 205–215. https://doi.org/10.3354/esr01174
Seychelles	Aldabra Atoll		1988	9972	Nests	CM	Pritchard, A. M., Sanchez, C. L., Bunbury, N., Burt, A. J., Currie, J. C., Doak, N., Fleischer-Dogley, F., Metcalfe, K., Mortimer, J. A., Richards, H., van de Crommenacker, J., & Godley, B. J. (2022). Green turtle population recovery at Aldabra Atoll continues after 50 yr of protection. Endangered Species Research, 47, 205–215. https://doi.org/10.3354/esr01174
Seychelles	Aldabra Atoll		1989	7299	Nests	CM	Pritchard, A. M., Sanchez, C. L., Bunbury, N., Burt, A. J., Currie, J. C., Doak, N., Fleischer-Dogley, F., Metcalfe, K., Mortimer, J. A., Richards, H., van de Crommenacker, J., & Godley, B. J. (2022). Green turtle population recovery at Aldabra Atoll continues after 50 yr of protection. Endangered Species Research, 47, 205–215. https://doi.org/10.3354/esr01174
Seychelles	Aldabra Atoll		1990	7299	Nests	CM	Pritchard, A. M., Sanchez, C. L., Bunbury, N., Burt, A. J., Currie, J. C., Doak, N., Fleischer-Dogley, F., Metcalfe, K., Mortimer, J. A., Richards, H., van de Crommenacker, J., & Godley, B. J. (2022). Green turtle population recovery at Aldabra Atoll continues after 50 yr of protection. Endangered Species Research, 47, 205–215. https://doi.org/10.3354/esr01174
Seychelles	Aldabra Atoll		1991	9761	Nests	CM	Pritchard, A. M., Sanchez, C. L., Bunbury, N., Burt, A. J., Currie, J. C., Doak, N., Fleischer-Dogley, F., Metcalfe, K., Mortimer, J. A., Richards, H., van de Crommenacker, J., & Godley, B. J. (2022). Green turtle population recovery at Aldabra Atoll continues after 50 yr of protection. Endangered Species Research, 47, 205–215. https://doi.org/10.3354/esr01174
Seychelles	Aldabra Atoll		1992	11059	Nests	CM	Pritchard, A. M., Sanchez, C. L., Bunbury, N., Burt, A. J., Currie, J. C., Doak, N., Fleischer-Dogley, F., Metcalfe, K., Mortimer, J. A., Richards, H., van de Crommenacker, J., & Godley, B. J. (2022). Green turtle population recovery at Aldabra Atoll continues after 50 yr of protection. Endangered Species Research, 47, 205–215. https://doi.org/10.3354/esr01174
Seychelles	Aldabra Atoll		1993	11059	Nests	CM	Pritchard, A. M., Sanchez, C. L., Bunbury, N., Burt, A. J., Currie, J. C., Doak, N., Fleischer-Dogley, F., Metcalfe, K., Mortimer, J. A., Richards, H., van de Crommenacker, J., & Godley, B. J. (2022). Green turtle population recovery at Aldabra Atoll continues after 50 yr of protection. Endangered Species Research, 47, 205–215. https://doi.org/10.3354/esr01174
Seychelles	Aldabra Atoll		1994	10538	Nests	CM	Pritchard, A. M., Sanchez, C. L., Bunbury, N., Burt, A. J., Currie, J. C., Doak, N., Fleischer-Dogley, F., Metcalfe, K., Mortimer, J. A., Richards, H., van de Crommenacker, J., & Godley, B. J. (2022). Green turtle population recovery at Aldabra Atoll continues after 50 yr of protection. Endangered Species Research, 47, 205–215. https://doi.org/10.3354/esr01174
Seychelles	Aldabra Atoll		1995	9777	Nests	CM	Pritchard, A. M., Sanchez, C. L., Bunbury, N., Burt, A. J., Currie, J. C., Doak, N., Fleischer-Dogley, F., Metcalfe, K., Mortimer, J. A., Richards, H., van de Crommenacker, J., & Godley, B. J. (2022). Green turtle population recovery at Aldabra Atoll continues after 50 yr of protection. Endangered Species Research, 47, 205–215. https://doi.org/10.3354/esr01174
Seychelles	Aldabra Atoll		1996	10761	Nests	CM	Pritchard, A. M., Sanchez, C. L., Bunbury, N., Burt, A. J., Currie, J. C., Doak, N., Fleischer-Dogley, F., Metcalfe, K., Mortimer, J. A., Richards, H., van de Crommenacker, J., & Godley, B. J. (2022). Green turtle population recovery at Aldabra Atoll continues after 50 yr of protection. Endangered Species Research, 47, 205–215. https://doi.org/10.3354/esr01174
Seychelles	Aldabra Atoll		1997	9173	Nests	CM	Pritchard, A. M., Sanchez, C. L., Bunbury, N., Burt, A. J., Currie, J. C., Doak, N., Fleischer-Dogley, F., Metcalfe, K., Mortimer, J. A., Richards, H., van de Crommenacker, J., & Godley, B. J. (2022). Green turtle population recovery at Aldabra Atoll continues after 50 yr of protection. Endangered Species Research, 47, 205–215. https://doi.org/10.3354/esr01174
Seychelles	Aldabra Atoll		1998	9972	Nests	CM	Pritchard, A. M., Sanchez, C. L., Bunbury, N., Burt, A. J., Currie, J. C., Doak, N., Fleischer-Dogley, F., Metcalfe, K., Mortimer, J. A., Richards, H., van de Crommenacker, J., & Godley, B. J. (2022). Green turtle population recovery at Aldabra Atoll continues after 50 yr of protection. Endangered Species Research, 47, 205–215. https://doi.org/10.3354/esr01174
Seychelles	Aldabra Atoll		1999	6866	Nests	CM	Pritchard, A. M., Sanchez, C. L., Bunbury, N., Burt, A. J., Currie, J. C., Doak, N., Fleischer-Dogley, F., Metcalfe, K., Mortimer, J. A., Richards, H., van de Crommenacker, J., & Godley, B. J. (2022). Green turtle population recovery at Aldabra Atoll continues after 50 yr of protection. Endangered Species Research, 47, 205–215. https://doi.org/10.3354/esr01174
Seychelles	Aldabra Atoll		2000	15652	Nests	CM	Pritchard, A. M., Sanchez, C. L., Bunbury, N., Burt, A. J., Currie, J. C., Doak, N., Fleischer-Dogley, F., Metcalfe, K., Mortimer, J. A., Richards, H., van de Crommenacker, J., & Godley, B. J. (2022). Green turtle population recovery at Aldabra Atoll continues after 50 yr of protection. Endangered Species Research, 47, 205–215. https://doi.org/10.3354/esr01174
Seychelles	Aldabra Atoll		2001	7925	Nests	CM	Pritchard, A. M., Sanchez, C. L., Bunbury, N., Burt, A. J., Currie, J. C., Doak, N., Fleischer-Dogley, F., Metcalfe, K., Mortimer, J. A., Richards, H., van de Crommenacker, J., & Godley, B. J. (2022). Green turtle population recovery at Aldabra Atoll continues after 50 yr of protection. Endangered Species Research, 47, 205–215. https://doi.org/10.3354/esr01174
Seychelles	Aldabra Atoll		2002	13055	Nests	CM	Pritchard, A. M., Sanchez, C. L., Bunbury, N., Burt, A. J., Currie, J. C., Doak, N., Fleischer-Dogley, F., Metcalfe, K., Mortimer, J. A., Richards, H., van de Crommenacker, J., & Godley, B. J. (2022). Green turtle population recovery at Aldabra Atoll continues after 50 yr of protection. Endangered Species Research, 47, 205–215. https://doi.org/10.3354/esr01174
Seychelles	Aldabra Atoll		2003	9846	Nests	CM	Pritchard, A. M., Sanchez, C. L., Bunbury, N., Burt, A. J., Currie, J. C., Doak, N., Fleischer-Dogley, F., Metcalfe, K., Mortimer, J. A., Richards, H., van de Crommenacker, J., & Godley, B. J. (2022). Green turtle population recovery at Aldabra Atoll continues after 50 yr of protection. Endangered Species Research, 47, 205–215. https://doi.org/10.3354/esr01174
Seychelles	Aldabra Atoll		2004	11707	Nests	CM	Pritchard, A. M., Sanchez, C. L., Bunbury, N., Burt, A. J., Currie, J. C., Doak, N., Fleischer-Dogley, F., Metcalfe, K., Mortimer, J. A., Richards, H., van de Crommenacker, J., & Godley, B. J. (2022). Green turtle population recovery at Aldabra Atoll continues after 50 yr of protection. Endangered Species Research, 47, 205–215. https://doi.org/10.3354/esr01174
Seychelles	Aldabra Atoll		2005	14683	Nests	CM	Pritchard, A. M., Sanchez, C. L., Bunbury, N., Burt, A. J., Currie, J. C., Doak, N., Fleischer-Dogley, F., Metcalfe, K., Mortimer, J. A., Richards, H., van de Crommenacker, J., & Godley, B. J. (2022). Green turtle population recovery at Aldabra Atoll continues after 50 yr of protection. Endangered Species Research, 47, 205–215. https://doi.org/10.3354/esr01174
Seychelles	Aldabra Atoll		2006	14395	Nests	CM	Pritchard, A. M., Sanchez, C. L., Bunbury, N., Burt, A. J., Currie, J. C., Doak, N., Fleischer-Dogley, F., Metcalfe, K., Mortimer, J. A., Richards, H., van de Crommenacker, J., & Godley, B. J. (2022). Green turtle population recovery at Aldabra Atoll continues after 50 yr of protection. Endangered Species Research, 47, 205–215. https://doi.org/10.3354/esr01174
Seychelles	Aldabra Atoll		2007	16924	Nests	CM	Pritchard, A. M., Sanchez, C. L., Bunbury, N., Burt, A. J., Currie, J. C., Doak, N., Fleischer-Dogley, F., Metcalfe, K., Mortimer, J. A., Richards, H., van de Crommenacker, J., & Godley, B. J. (2022). Green turtle population recovery at Aldabra Atoll continues after 50 yr of protection. Endangered Species Research, 47, 205–215. https://doi.org/10.3354/esr01174
Seychelles	Aldabra Atoll		2008	8303	Nests	CM	Pritchard, A. M., Sanchez, C. L., Bunbury, N., Burt, A. J., Currie, J. C., Doak, N., Fleischer-Dogley, F., Metcalfe, K., Mortimer, J. A., Richards, H., van de Crommenacker, J., & Godley, B. J. (2022). Green turtle population recovery at Aldabra Atoll continues after 50 yr of protection. Endangered Species Research, 47, 205–215. https://doi.org/10.3354/esr01174
Seychelles	Aldabra Atoll		2009	14118	Nests	CM	Pritchard, A. M., Sanchez, C. L., Bunbury, N., Burt, A. J., Currie, J. C., Doak, N., Fleischer-Dogley, F., Metcalfe, K., Mortimer, J. A., Richards, H., van de Crommenacker, J., & Godley, B. J. (2022). Green turtle population recovery at Aldabra Atoll continues after 50 yr of protection. Endangered Species Research, 47, 205–215. https://doi.org/10.3354/esr01174
Seychelles	Aldabra Atoll		2010	13242	Nests	CM	Pritchard, A. M., Sanchez, C. L., Bunbury, N., Burt, A. J., Currie, J. C., Doak, N., Fleischer-Dogley, F., Metcalfe, K., Mortimer, J. A., Richards, H., van de Crommenacker, J., & Godley, B. J. (2022). Green turtle population recovery at Aldabra Atoll continues after 50 yr of protection. Endangered Species Research, 47, 205–215. https://doi.org/10.3354/esr01174
Seychelles	Aldabra Atoll		2011	16277	Nests	CM	Pritchard, A. M., Sanchez, C. L., Bunbury, N., Burt, A. J., Currie, J. C., Doak, N., Fleischer-Dogley, F., Metcalfe, K., Mortimer, J. A., Richards, H., van de Crommenacker, J., & Godley, B. J. (2022). Green turtle population recovery at Aldabra Atoll continues after 50 yr of protection. Endangered Species Research, 47, 205–215. https://doi.org/10.3354/esr01174
Seychelles	Aldabra Atoll		2012	17517	Nests	CM	Pritchard, A. M., Sanchez, C. L., Bunbury, N., Burt, A. J., Currie, J. C., Doak, N., Fleischer-Dogley, F., Metcalfe, K., Mortimer, J. A., Richards, H., van de Crommenacker, J., & Godley, B. J. (2022). Green turtle population recovery at Aldabra Atoll continues after 50 yr of protection. Endangered Species Research, 47, 205–215. https://doi.org/10.3354/esr01174
Seychelles	Aldabra Atoll		2013	16372	Nests	CM	Pritchard, A. M., Sanchez, C. L., Bunbury, N., Burt, A. J., Currie, J. C., Doak, N., Fleischer-Dogley, F., Metcalfe, K., Mortimer, J. A., Richards, H., van de Crommenacker, J., & Godley, B. J. (2022). Green turtle population recovery at Aldabra Atoll continues after 50 yr of protection. Endangered Species Research, 47, 205–215. https://doi.org/10.3354/esr01174
Seychelles	Aldabra Atoll		2014	19892	Nests	CM	Pritchard, A. M., Sanchez, C. L., Bunbury, N., Burt, A. J., Currie, J. C., Doak, N., Fleischer-Dogley, F., Metcalfe, K., Mortimer, J. A., Richards, H., van de Crommenacker, J., & Godley, B. J. (2022). Green turtle population recovery at Aldabra Atoll continues after 50 yr of protection. Endangered Species Research, 47, 205–215. https://doi.org/10.3354/esr01174
Seychelles	Aldabra Atoll		2015	8720	Nests	CM	Pritchard, A. M., Sanchez, C. L., Bunbury, N., Burt, A. J., Currie, J. C., Doak, N., Fleischer-Dogley, F., Metcalfe, K., Mortimer, J. A., Richards, H., van de Crommenacker, J., & Godley, B. J. (2022). Green turtle population recovery at Aldabra Atoll continues after 50 yr of protection. Endangered Species Research, 47, 205–215. https://doi.org/10.3354/esr01174
Seychelles	Aldabra Atoll		2016	12487	Nests	CM	Pritchard, A. M., Sanchez, C. L., Bunbury, N., Burt, A. J., Currie, J. C., Doak, N., Fleischer-Dogley, F., Metcalfe, K., Mortimer, J. A., Richards, H., van de Crommenacker, J., & Godley, B. J. (2022). Green turtle population recovery at Aldabra Atoll continues after 50 yr of protection. Endangered Species Research, 47, 205–215. https://doi.org/10.3354/esr01174
Seychelles	Aldabra Atoll		2017	19273	Nests	CM	Pritchard, A. M., Sanchez, C. L., Bunbury, N., Burt, A. J., Currie, J. C., Doak, N., Fleischer-Dogley, F., Metcalfe, K., Mortimer, J. A., Richards, H., van de Crommenacker, J., & Godley, B. J. (2022). Green turtle population recovery at Aldabra Atoll continues after 50 yr of protection. Endangered Species Research, 47, 205–215. https://doi.org/10.3354/esr01174
Seychelles	Aldabra Atoll		2018	16110	Nests	CM	Pritchard, A. M., Sanchez, C. L., Bunbury, N., Burt, A. J., Currie, J. C., Doak, N., Fleischer-Dogley, F., Metcalfe, K., Mortimer, J. A., Richards, H., van de Crommenacker, J., & Godley, B. J. (2022). Green turtle population recovery at Aldabra Atoll continues after 50 yr of protection. Endangered Species Research, 47, 205–215. https://doi.org/10.3354/esr01174
Northern Mariana Islands	Saipan Island		2006	24	Nests	CM	Summers, T. M., Martin, S. L., Hapdei, J. R., Ruak, J. K., & Jones, T. T. (2018). Endangered Green Turtles (Chelonia mydas) of the Northern Mariana Islands: Nesting Ecology, Poaching, and Climate Concerns. Frontiers in Marine Science, 4, 428. https://doi.org/10.3389/fmars.2017.00428
Northern Mariana Islands	Saipan Island		2007	29	Nests	CM	Summers, T. M., Martin, S. L., Hapdei, J. R., Ruak, J. K., & Jones, T. T. (2018). Endangered Green Turtles (Chelonia mydas) of the Northern Mariana Islands: Nesting Ecology, Poaching, and Climate Concerns. Frontiers in Marine Science, 4, 428. https://doi.org/10.3389/fmars.2017.00428
Northern Mariana Islands	Saipan Island		2008	5	Nests	CM	Summers, T. M., Martin, S. L., Hapdei, J. R., Ruak, J. K., & Jones, T. T. (2018). Endangered Green Turtles (Chelonia mydas) of the Northern Mariana Islands: Nesting Ecology, Poaching, and Climate Concerns. Frontiers in Marine Science, 4, 428. https://doi.org/10.3389/fmars.2017.00428
Northern Mariana Islands	Saipan Island		2009	19	Nests	CM	Summers, T. M., Martin, S. L., Hapdei, J. R., Ruak, J. K., & Jones, T. T. (2018). Endangered Green Turtles (Chelonia mydas) of the Northern Mariana Islands: Nesting Ecology, Poaching, and Climate Concerns. Frontiers in Marine Science, 4, 428. https://doi.org/10.3389/fmars.2017.00428
Northern Mariana Islands	Saipan Island		2010	18	Nests	CM	Summers, T. M., Martin, S. L., Hapdei, J. R., Ruak, J. K., & Jones, T. T. (2018). Endangered Green Turtles (Chelonia mydas) of the Northern Mariana Islands: Nesting Ecology, Poaching, and Climate Concerns. Frontiers in Marine Science, 4, 428. https://doi.org/10.3389/fmars.2017.00428
Northern Mariana Islands	Saipan Island		2011	31	Nests	CM	Summers, T. M., Martin, S. L., Hapdei, J. R., Ruak, J. K., & Jones, T. T. (2018). Endangered Green Turtles (Chelonia mydas) of the Northern Mariana Islands: Nesting Ecology, Poaching, and Climate Concerns. Frontiers in Marine Science, 4, 428. https://doi.org/10.3389/fmars.2017.00428
Northern Mariana Islands	Saipan Island		2012	41	Nests	CM	Summers, T. M., Martin, S. L., Hapdei, J. R., Ruak, J. K., & Jones, T. T. (2018). Endangered Green Turtles (Chelonia mydas) of the Northern Mariana Islands: Nesting Ecology, Poaching, and Climate Concerns. Frontiers in Marine Science, 4, 428. https://doi.org/10.3389/fmars.2017.00428
Northern Mariana Islands	Saipan Island		2013	40	Nests	CM	Summers, T. M., Martin, S. L., Hapdei, J. R., Ruak, J. K., & Jones, T. T. (2018). Endangered Green Turtles (Chelonia mydas) of the Northern Mariana Islands: Nesting Ecology, Poaching, and Climate Concerns. Frontiers in Marine Science, 4, 428. https://doi.org/10.3389/fmars.2017.00428
Northern Mariana Islands	Saipan Island		2014	39	Nests	CM	Summers, T. M., Martin, S. L., Hapdei, J. R., Ruak, J. K., & Jones, T. T. (2018). Endangered Green Turtles (Chelonia mydas) of the Northern Mariana Islands: Nesting Ecology, Poaching, and Climate Concerns. Frontiers in Marine Science, 4, 428. https://doi.org/10.3389/fmars.2017.00428
Northern Mariana Islands	Saipan Island		2015	54	Nests	CM	Summers, T. M., Martin, S. L., Hapdei, J. R., Ruak, J. K., & Jones, T. T. (2018). Endangered Green Turtles (Chelonia mydas) of the Northern Mariana Islands: Nesting Ecology, Poaching, and Climate Concerns. Frontiers in Marine Science, 4, 428. https://doi.org/10.3389/fmars.2017.00428
Northern Mariana Islands	Saipan Island		2016	64	Nests	CM	Summers, T. M., Martin, S. L., Hapdei, J. R., Ruak, J. K., & Jones, T. T. (2018). Endangered Green Turtles (Chelonia mydas) of the Northern Mariana Islands: Nesting Ecology, Poaching, and Climate Concerns. Frontiers in Marine Science, 4, 428. https://doi.org/10.3389/fmars.2017.00428
Mexico	2 beaches combined		1989	185	Nests	LO	Sosa-Cornejo, I., Martín-del-Campo, R., Contreras-Aguilar, H. R., Enciso-Saracho, F., González-Camacho, Z. B., Guardado-González, J. I., Campista-León, S., & Peinado-Guevara, L. I. (2021). Nesting trends of olive ridley sea turtles Lepidochelys olivacea (Testudinata: Cheloniidae) on two beaches in Northwestern Mexico after 30 and 40 years of conservation. Revista de Biología Tropical, 69(3), 1124…
Mexico	2 beaches combined		1990	580	Nests	LO	Sosa-Cornejo, I., Martín-del-Campo, R., Contreras-Aguilar, H. R., Enciso-Saracho, F., González-Camacho, Z. B., Guardado-González, J. I., Campista-León, S., & Peinado-Guevara, L. I. (2021). Nesting trends of olive ridley sea turtles Lepidochelys olivacea (Testudinata: Cheloniidae) on two beaches in Northwestern Mexico after 30 and 40 years of conservation. Revista de Biología Tropical, 69(3), 1124…
Mexico	2 beaches combined		1991	505	Nests	LO	Sosa-Cornejo, I., Martín-del-Campo, R., Contreras-Aguilar, H. R., Enciso-Saracho, F., González-Camacho, Z. B., Guardado-González, J. I., Campista-León, S., & Peinado-Guevara, L. I. (2021). Nesting trends of olive ridley sea turtles Lepidochelys olivacea (Testudinata: Cheloniidae) on two beaches in Northwestern Mexico after 30 and 40 years of conservation. Revista de Biología Tropical, 69(3), 1124…
Mexico	2 beaches combined		1992	530	Nests	LO	Sosa-Cornejo, I., Martín-del-Campo, R., Contreras-Aguilar, H. R., Enciso-Saracho, F., González-Camacho, Z. B., Guardado-González, J. I., Campista-León, S., & Peinado-Guevara, L. I. (2021). Nesting trends of olive ridley sea turtles Lepidochelys olivacea (Testudinata: Cheloniidae) on two beaches in Northwestern Mexico after 30 and 40 years of conservation. Revista de Biología Tropical, 69(3), 1124…
Mexico	2 beaches combined		1993	481	Nests	LO	Sosa-Cornejo, I., Martín-del-Campo, R., Contreras-Aguilar, H. R., Enciso-Saracho, F., González-Camacho, Z. B., Guardado-González, J. I., Campista-León, S., & Peinado-Guevara, L. I. (2021). Nesting trends of olive ridley sea turtles Lepidochelys olivacea (Testudinata: Cheloniidae) on two beaches in Northwestern Mexico after 30 and 40 years of conservation. Revista de Biología Tropical, 69(3), 1124…
Mexico	2 beaches combined		1994	574	Nests	LO	Sosa-Cornejo, I., Martín-del-Campo, R., Contreras-Aguilar, H. R., Enciso-Saracho, F., González-Camacho, Z. B., Guardado-González, J. I., Campista-León, S., & Peinado-Guevara, L. I. (2021). Nesting trends of olive ridley sea turtles Lepidochelys olivacea (Testudinata: Cheloniidae) on two beaches in Northwestern Mexico after 30 and 40 years of conservation. Revista de Biología Tropical, 69(3), 1124…
Mexico	2 beaches combined		1995	415	Nests	LO	Sosa-Cornejo, I., Martín-del-Campo, R., Contreras-Aguilar, H. R., Enciso-Saracho, F., González-Camacho, Z. B., Guardado-González, J. I., Campista-León, S., & Peinado-Guevara, L. I. (2021). Nesting trends of olive ridley sea turtles Lepidochelys olivacea (Testudinata: Cheloniidae) on two beaches in Northwestern Mexico after 30 and 40 years of conservation. Revista de Biología Tropical, 69(3), 1124…
Mexico	2 beaches combined		1996	688	Nests	LO	Sosa-Cornejo, I., Martín-del-Campo, R., Contreras-Aguilar, H. R., Enciso-Saracho, F., González-Camacho, Z. B., Guardado-González, J. I., Campista-León, S., & Peinado-Guevara, L. I. (2021). Nesting trends of olive ridley sea turtles Lepidochelys olivacea (Testudinata: Cheloniidae) on two beaches in Northwestern Mexico after 30 and 40 years of conservation. Revista de Biología Tropical, 69(3), 1124…
Mexico	2 beaches combined		1997	666	Nests	LO	Sosa-Cornejo, I., Martín-del-Campo, R., Contreras-Aguilar, H. R., Enciso-Saracho, F., González-Camacho, Z. B., Guardado-González, J. I., Campista-León, S., & Peinado-Guevara, L. I. (2021). Nesting trends of olive ridley sea turtles Lepidochelys olivacea (Testudinata: Cheloniidae) on two beaches in Northwestern Mexico after 30 and 40 years of conservation. Revista de Biología Tropical, 69(3), 1124…
Mexico	2 beaches combined		1998	339	Nests	LO	Sosa-Cornejo, I., Martín-del-Campo, R., Contreras-Aguilar, H. R., Enciso-Saracho, F., González-Camacho, Z. B., Guardado-González, J. I., Campista-León, S., & Peinado-Guevara, L. I. (2021). Nesting trends of olive ridley sea turtles Lepidochelys olivacea (Testudinata: Cheloniidae) on two beaches in Northwestern Mexico after 30 and 40 years of conservation. Revista de Biología Tropical, 69(3), 1124…
Mexico	2 beaches combined		1999	366	Nests	LO	Sosa-Cornejo, I., Martín-del-Campo, R., Contreras-Aguilar, H. R., Enciso-Saracho, F., González-Camacho, Z. B., Guardado-González, J. I., Campista-León, S., & Peinado-Guevara, L. I. (2021). Nesting trends of olive ridley sea turtles Lepidochelys olivacea (Testudinata: Cheloniidae) on two beaches in Northwestern Mexico after 30 and 40 years of conservation. Revista de Biología Tropical, 69(3), 1124…
Mexico	2 beaches combined		2000	306	Nests	LO	Sosa-Cornejo, I., Martín-del-Campo, R., Contreras-Aguilar, H. R., Enciso-Saracho, F., González-Camacho, Z. B., Guardado-González, J. I., Campista-León, S., & Peinado-Guevara, L. I. (2021). Nesting trends of olive ridley sea turtles Lepidochelys olivacea (Testudinata: Cheloniidae) on two beaches in Northwestern Mexico after 30 and 40 years of conservation. Revista de Biología Tropical, 69(3), 1124…
Mexico	2 beaches combined		2001	226	Nests	LO	Sosa-Cornejo, I., Martín-del-Campo, R., Contreras-Aguilar, H. R., Enciso-Saracho, F., González-Camacho, Z. B., Guardado-González, J. I., Campista-León, S., & Peinado-Guevara, L. I. (2021). Nesting trends of olive ridley sea turtles Lepidochelys olivacea (Testudinata: Cheloniidae) on two beaches in Northwestern Mexico after 30 and 40 years of conservation. Revista de Biología Tropical, 69(3), 1124…
Mexico	2 beaches combined		2002	321	Nests	LO	Sosa-Cornejo, I., Martín-del-Campo, R., Contreras-Aguilar, H. R., Enciso-Saracho, F., González-Camacho, Z. B., Guardado-González, J. I., Campista-León, S., & Peinado-Guevara, L. I. (2021). Nesting trends of olive ridley sea turtles Lepidochelys olivacea (Testudinata: Cheloniidae) on two beaches in Northwestern Mexico after 30 and 40 years of conservation. Revista de Biología Tropical, 69(3), 1124…
Mexico	2 beaches combined		2003	220	Nests	LO	Sosa-Cornejo, I., Martín-del-Campo, R., Contreras-Aguilar, H. R., Enciso-Saracho, F., González-Camacho, Z. B., Guardado-González, J. I., Campista-León, S., & Peinado-Guevara, L. I. (2021). Nesting trends of olive ridley sea turtles Lepidochelys olivacea (Testudinata: Cheloniidae) on two beaches in Northwestern Mexico after 30 and 40 years of conservation. Revista de Biología Tropical, 69(3), 1124…
Mexico	2 beaches combined		2005	1027	Nests	LO	Sosa-Cornejo, I., Martín-del-Campo, R., Contreras-Aguilar, H. R., Enciso-Saracho, F., González-Camacho, Z. B., Guardado-González, J. I., Campista-León, S., & Peinado-Guevara, L. I. (2021). Nesting trends of olive ridley sea turtles Lepidochelys olivacea (Testudinata: Cheloniidae) on two beaches in Northwestern Mexico after 30 and 40 years of conservation. Revista de Biología Tropical, 69(3), 1124…
Mexico	2 beaches combined		2006	1649	Nests	LO	Sosa-Cornejo, I., Martín-del-Campo, R., Contreras-Aguilar, H. R., Enciso-Saracho, F., González-Camacho, Z. B., Guardado-González, J. I., Campista-León, S., & Peinado-Guevara, L. I. (2021). Nesting trends of olive ridley sea turtles Lepidochelys olivacea (Testudinata: Cheloniidae) on two beaches in Northwestern Mexico after 30 and 40 years of conservation. Revista de Biología Tropical, 69(3), 1124…
Mexico	2 beaches combined		2007	2213	Nests	LO	Sosa-Cornejo, I., Martín-del-Campo, R., Contreras-Aguilar, H. R., Enciso-Saracho, F., González-Camacho, Z. B., Guardado-González, J. I., Campista-León, S., & Peinado-Guevara, L. I. (2021). Nesting trends of olive ridley sea turtles Lepidochelys olivacea (Testudinata: Cheloniidae) on two beaches in Northwestern Mexico after 30 and 40 years of conservation. Revista de Biología Tropical, 69(3), 1124…
Mexico	2 beaches combined		2008	2349	Nests	LO	Sosa-Cornejo, I., Martín-del-Campo, R., Contreras-Aguilar, H. R., Enciso-Saracho, F., González-Camacho, Z. B., Guardado-González, J. I., Campista-León, S., & Peinado-Guevara, L. I. (2021). Nesting trends of olive ridley sea turtles Lepidochelys olivacea (Testudinata: Cheloniidae) on two beaches in Northwestern Mexico after 30 and 40 years of conservation. Revista de Biología Tropical, 69(3), 1124…
Mexico	2 beaches combined		2009	1877	Nests	LO	Sosa-Cornejo, I., Martín-del-Campo, R., Contreras-Aguilar, H. R., Enciso-Saracho, F., González-Camacho, Z. B., Guardado-González, J. I., Campista-León, S., & Peinado-Guevara, L. I. (2021). Nesting trends of olive ridley sea turtles Lepidochelys olivacea (Testudinata: Cheloniidae) on two beaches in Northwestern Mexico after 30 and 40 years of conservation. Revista de Biología Tropical, 69(3), 1124…
Mexico	2 beaches combined		2010	1947	Nests	LO	Sosa-Cornejo, I., Martín-del-Campo, R., Contreras-Aguilar, H. R., Enciso-Saracho, F., González-Camacho, Z. B., Guardado-González, J. I., Campista-León, S., & Peinado-Guevara, L. I. (2021). Nesting trends of olive ridley sea turtles Lepidochelys olivacea (Testudinata: Cheloniidae) on two beaches in Northwestern Mexico after 30 and 40 years of conservation. Revista de Biología Tropical, 69(3), 1124…
Mexico	2 beaches combined		2011	2511	Nests	LO	Sosa-Cornejo, I., Martín-del-Campo, R., Contreras-Aguilar, H. R., Enciso-Saracho, F., González-Camacho, Z. B., Guardado-González, J. I., Campista-León, S., & Peinado-Guevara, L. I. (2021). Nesting trends of olive ridley sea turtles Lepidochelys olivacea (Testudinata: Cheloniidae) on two beaches in Northwestern Mexico after 30 and 40 years of conservation. Revista de Biología Tropical, 69(3), 1124…
Mexico	2 beaches combined		2012	3625	Nests	LO	Sosa-Cornejo, I., Martín-del-Campo, R., Contreras-Aguilar, H. R., Enciso-Saracho, F., González-Camacho, Z. B., Guardado-González, J. I., Campista-León, S., & Peinado-Guevara, L. I. (2021). Nesting trends of olive ridley sea turtles Lepidochelys olivacea (Testudinata: Cheloniidae) on two beaches in Northwestern Mexico after 30 and 40 years of conservation. Revista de Biología Tropical, 69(3), 1124…
Mexico	2 beaches combined		2013	3805	Nests	LO	Sosa-Cornejo, I., Martín-del-Campo, R., Contreras-Aguilar, H. R., Enciso-Saracho, F., González-Camacho, Z. B., Guardado-González, J. I., Campista-León, S., & Peinado-Guevara, L. I. (2021). Nesting trends of olive ridley sea turtles Lepidochelys olivacea (Testudinata: Cheloniidae) on two beaches in Northwestern Mexico after 30 and 40 years of conservation. Revista de Biología Tropical, 69(3), 1124…
Mexico	2 beaches combined		2014	3494	Nests	LO	Sosa-Cornejo, I., Martín-del-Campo, R., Contreras-Aguilar, H. R., Enciso-Saracho, F., González-Camacho, Z. B., Guardado-González, J. I., Campista-León, S., & Peinado-Guevara, L. I. (2021). Nesting trends of olive ridley sea turtles Lepidochelys olivacea (Testudinata: Cheloniidae) on two beaches in Northwestern Mexico after 30 and 40 years of conservation. Revista de Biología Tropical, 69(3), 1124…
Mexico	2 beaches combined		2015	5791	Nests	LO	Sosa-Cornejo, I., Martín-del-Campo, R., Contreras-Aguilar, H. R., Enciso-Saracho, F., González-Camacho, Z. B., Guardado-González, J. I., Campista-León, S., & Peinado-Guevara, L. I. (2021). Nesting trends of olive ridley sea turtles Lepidochelys olivacea (Testudinata: Cheloniidae) on two beaches in Northwestern Mexico after 30 and 40 years of conservation. Revista de Biología Tropical, 69(3), 1124…
Mexico	2 beaches combined		2016	2015	Nests	LO	Sosa-Cornejo, I., Martín-del-Campo, R., Contreras-Aguilar, H. R., Enciso-Saracho, F., González-Camacho, Z. B., Guardado-González, J. I., Campista-León, S., & Peinado-Guevara, L. I. (2021). Nesting trends of olive ridley sea turtles Lepidochelys olivacea (Testudinata: Cheloniidae) on two beaches in Northwestern Mexico after 30 and 40 years of conservation. Revista de Biología Tropical, 69(3), 1124…
Oman	Masirah Island		2008	30380	Nests	CC	Willson, A., Witherington, B., Baldwin, R., Tiwari, M., Al Sariri, T., Al Kiyumi, A., Al Harthi, S., Willson, M. S., Al Bulushi, A., Al Farsi, G., Al Humaidy, J., Al Araimi, J., Daar, L. A., Schroeder, B., Ross, J. P., & Possardt, E. (2020). Evaluating the Long-Term Trend and Management of a Globally Important Loggerhead Population Nesting on Masirah Island, Sultanate of Oman. Frontiers in Marine…
Oman	Masirah Island		2009	33536	Nests	CC	Willson, A., Witherington, B., Baldwin, R., Tiwari, M., Al Sariri, T., Al Kiyumi, A., Al Harthi, S., Willson, M. S., Al Bulushi, A., Al Farsi, G., Al Humaidy, J., Al Araimi, J., Daar, L. A., Schroeder, B., Ross, J. P., & Possardt, E. (2020). Evaluating the Long-Term Trend and Management of a Globally Important Loggerhead Population Nesting on Masirah Island, Sultanate of Oman. Frontiers in Marine…
Oman	Masirah Island		2010	27636	Nests	CC	Willson, A., Witherington, B., Baldwin, R., Tiwari, M., Al Sariri, T., Al Kiyumi, A., Al Harthi, S., Willson, M. S., Al Bulushi, A., Al Farsi, G., Al Humaidy, J., Al Araimi, J., Daar, L. A., Schroeder, B., Ross, J. P., & Possardt, E. (2020). Evaluating the Long-Term Trend and Management of a Globally Important Loggerhead Population Nesting on Masirah Island, Sultanate of Oman. Frontiers in Marine…
Oman	Masirah Island		2011	27677	Nests	CC	Willson, A., Witherington, B., Baldwin, R., Tiwari, M., Al Sariri, T., Al Kiyumi, A., Al Harthi, S., Willson, M. S., Al Bulushi, A., Al Farsi, G., Al Humaidy, J., Al Araimi, J., Daar, L. A., Schroeder, B., Ross, J. P., & Possardt, E. (2020). Evaluating the Long-Term Trend and Management of a Globally Important Loggerhead Population Nesting on Masirah Island, Sultanate of Oman. Frontiers in Marine…
Oman	Masirah Island		2012	25681	Nests	CC	Willson, A., Witherington, B., Baldwin, R., Tiwari, M., Al Sariri, T., Al Kiyumi, A., Al Harthi, S., Willson, M. S., Al Bulushi, A., Al Farsi, G., Al Humaidy, J., Al Araimi, J., Daar, L. A., Schroeder, B., Ross, J. P., & Possardt, E. (2020). Evaluating the Long-Term Trend and Management of a Globally Important Loggerhead Population Nesting on Masirah Island, Sultanate of Oman. Frontiers in Marine…
Oman	Masirah Island		2013	26462	Nests	CC	Willson, A., Witherington, B., Baldwin, R., Tiwari, M., Al Sariri, T., Al Kiyumi, A., Al Harthi, S., Willson, M. S., Al Bulushi, A., Al Farsi, G., Al Humaidy, J., Al Araimi, J., Daar, L. A., Schroeder, B., Ross, J. P., & Possardt, E. (2020). Evaluating the Long-Term Trend and Management of a Globally Important Loggerhead Population Nesting on Masirah Island, Sultanate of Oman. Frontiers in Marine…
Oman	Masirah Island		2014	18896	Nests	CC	Willson, A., Witherington, B., Baldwin, R., Tiwari, M., Al Sariri, T., Al Kiyumi, A., Al Harthi, S., Willson, M. S., Al Bulushi, A., Al Farsi, G., Al Humaidy, J., Al Araimi, J., Daar, L. A., Schroeder, B., Ross, J. P., & Possardt, E. (2020). Evaluating the Long-Term Trend and Management of a Globally Important Loggerhead Population Nesting on Masirah Island, Sultanate of Oman. Frontiers in Marine…
Oman	Masirah Island		2015	10776	Nests	CC	Willson, A., Witherington, B., Baldwin, R., Tiwari, M., Al Sariri, T., Al Kiyumi, A., Al Harthi, S., Willson, M. S., Al Bulushi, A., Al Farsi, G., Al Humaidy, J., Al Araimi, J., Daar, L. A., Schroeder, B., Ross, J. P., & Possardt, E. (2020). Evaluating the Long-Term Trend and Management of a Globally Important Loggerhead Population Nesting on Masirah Island, Sultanate of Oman. Frontiers in Marine…
Oman	Masirah Island		2016	11020	Nests	CC	Willson, A., Witherington, B., Baldwin, R., Tiwari, M., Al Sariri, T., Al Kiyumi, A., Al Harthi, S., Willson, M. S., Al Bulushi, A., Al Farsi, G., Al Humaidy, J., Al Araimi, J., Daar, L. A., Schroeder, B., Ross, J. P., & Possardt, E. (2020). Evaluating the Long-Term Trend and Management of a Globally Important Loggerhead Population Nesting on Masirah Island, Sultanate of Oman. Frontiers in Marine…
Sao Tome and Principe	Principe Island	Paciência beach	2007	219	Nests	CM	Ferreira, R. L., Martins, H. R., & Bolten, A. B. (2019). Hawksbill (Eretmochelys imbricata) and Green Turtle (Chelonia mydas) Nesting and Beach Selection at Príncipe Island, West Africa. Arquipélago - Life and Marine Sciences, 36, 61–77. https://doi.org/10.25752/arq.19680
Sao Tome and Principe	Principe Island	Paciência beach	2008	43	Nests	CM	Ferreira, R. L., Martins, H. R., & Bolten, A. B. (2019). Hawksbill (Eretmochelys imbricata) and Green Turtle (Chelonia mydas) Nesting and Beach Selection at Príncipe Island, West Africa. Arquipélago - Life and Marine Sciences, 36, 61–77. https://doi.org/10.25752/arq.19680
Sao Tome and Principe	Principe Island	Paciência beach	2009	316	Nests	CM	Ferreira, R. L., Martins, H. R., & Bolten, A. B. (2019). Hawksbill (Eretmochelys imbricata) and Green Turtle (Chelonia mydas) Nesting and Beach Selection at Príncipe Island, West Africa. Arquipélago - Life and Marine Sciences, 36, 61–77. https://doi.org/10.25752/arq.19680
Sao Tome and Principe	Principe Island	Paciência beach	2010	137	Nests	CM	Ferreira, R. L., Martins, H. R., & Bolten, A. B. (2019). Hawksbill (Eretmochelys imbricata) and Green Turtle (Chelonia mydas) Nesting and Beach Selection at Príncipe Island, West Africa. Arquipélago - Life and Marine Sciences, 36, 61–77. https://doi.org/10.25752/arq.19680
Sao Tome and Principe	Principe Island	Paciência beach	2011	104	Nests	CM	Ferreira, R. L., Martins, H. R., & Bolten, A. B. (2019). Hawksbill (Eretmochelys imbricata) and Green Turtle (Chelonia mydas) Nesting and Beach Selection at Príncipe Island, West Africa. Arquipélago - Life and Marine Sciences, 36, 61–77. https://doi.org/10.25752/arq.19680
Sao Tome and Principe	Principe Island	Paciência beach	2012	76	Nests	CM	Ferreira, R. L., Martins, H. R., & Bolten, A. B. (2019). Hawksbill (Eretmochelys imbricata) and Green Turtle (Chelonia mydas) Nesting and Beach Selection at Príncipe Island, West Africa. Arquipélago - Life and Marine Sciences, 36, 61–77. https://doi.org/10.25752/arq.19680
Sao Tome and Principe	Principe Island	Paciência beach	2013	542	Nests	CM	Ferreira, R. L., Martins, H. R., & Bolten, A. B. (2019). Hawksbill (Eretmochelys imbricata) and Green Turtle (Chelonia mydas) Nesting and Beach Selection at Príncipe Island, West Africa. Arquipélago - Life and Marine Sciences, 36, 61–77. https://doi.org/10.25752/arq.19680
Sao Tome and Principe	Principe Island	Paciência beach	2014	226	Nests	CM	Ferreira, R. L., Martins, H. R., & Bolten, A. B. (2019). Hawksbill (Eretmochelys imbricata) and Green Turtle (Chelonia mydas) Nesting and Beach Selection at Príncipe Island, West Africa. Arquipélago - Life and Marine Sciences, 36, 61–77. https://doi.org/10.25752/arq.19680
Sao Tome and Principe	Principe Island	Paciência beach	2015	687	Nests	CM	Ferreira, R. L., Martins, H. R., & Bolten, A. B. (2019). Hawksbill (Eretmochelys imbricata) and Green Turtle (Chelonia mydas) Nesting and Beach Selection at Príncipe Island, West Africa. Arquipélago - Life and Marine Sciences, 36, 61–77. https://doi.org/10.25752/arq.19680
Netherlands Antilles	Klein Blonaire No Name Beach		2003	10	Nests	CC	Sea Turtle Conservation Bonaire. (2020). Bonaire turtles: Navigational masters, STCB Year Report 2020. p. 16. https://www.bonaireturtles.org/wp/wp-content/uploads/2021/04/STCB-Year-Report-2020-Final.pdf
Netherlands Antilles	Klein Blonaire No Name Beach		2004	23	Nests	CC	Sea Turtle Conservation Bonaire. (2020). Bonaire turtles: Navigational masters, STCB Year Report 2020. p. 16. https://www.bonaireturtles.org/wp/wp-content/uploads/2021/04/STCB-Year-Report-2020-Final.pdf
Netherlands Antilles	Klein Blonaire No Name Beach		2005	12	Nests	CC	Sea Turtle Conservation Bonaire. (2020). Bonaire turtles: Navigational masters, STCB Year Report 2020. p. 16. https://www.bonaireturtles.org/wp/wp-content/uploads/2021/04/STCB-Year-Report-2020-Final.pdf
Netherlands Antilles	Klein Blonaire No Name Beach		2006	10	Nests	CC	Sea Turtle Conservation Bonaire. (2020). Bonaire turtles: Navigational masters, STCB Year Report 2020. p. 16. https://www.bonaireturtles.org/wp/wp-content/uploads/2021/04/STCB-Year-Report-2020-Final.pdf
Netherlands Antilles	Klein Blonaire No Name Beach		2007	27	Nests	CC	Sea Turtle Conservation Bonaire. (2020). Bonaire turtles: Navigational masters, STCB Year Report 2020. p. 16. https://www.bonaireturtles.org/wp/wp-content/uploads/2021/04/STCB-Year-Report-2020-Final.pdf
Netherlands Antilles	Klein Blonaire No Name Beach		2008	16	Nests	CC	Sea Turtle Conservation Bonaire. (2020). Bonaire turtles: Navigational masters, STCB Year Report 2020. p. 16. https://www.bonaireturtles.org/wp/wp-content/uploads/2021/04/STCB-Year-Report-2020-Final.pdf
Netherlands Antilles	Klein Blonaire No Name Beach		2009	17	Nests	CC	Sea Turtle Conservation Bonaire. (2020). Bonaire turtles: Navigational masters, STCB Year Report 2020. p. 16. https://www.bonaireturtles.org/wp/wp-content/uploads/2021/04/STCB-Year-Report-2020-Final.pdf
Netherlands Antilles	Klein Blonaire No Name Beach		2010	8	Nests	CC	Sea Turtle Conservation Bonaire. (2020). Bonaire turtles: Navigational masters, STCB Year Report 2020. p. 16. https://www.bonaireturtles.org/wp/wp-content/uploads/2021/04/STCB-Year-Report-2020-Final.pdf
Netherlands Antilles	Klein Blonaire No Name Beach		2011	25	Nests	CC	Sea Turtle Conservation Bonaire. (2020). Bonaire turtles: Navigational masters, STCB Year Report 2020. p. 16. https://www.bonaireturtles.org/wp/wp-content/uploads/2021/04/STCB-Year-Report-2020-Final.pdf
Netherlands Antilles	Klein Blonaire No Name Beach		2012	22	Nests	CC	Sea Turtle Conservation Bonaire. (2020). Bonaire turtles: Navigational masters, STCB Year Report 2020. p. 16. https://www.bonaireturtles.org/wp/wp-content/uploads/2021/04/STCB-Year-Report-2020-Final.pdf
Netherlands Antilles	Klein Blonaire No Name Beach		2013	26	Nests	CC	Sea Turtle Conservation Bonaire. (2020). Bonaire turtles: Navigational masters, STCB Year Report 2020. p. 16. https://www.bonaireturtles.org/wp/wp-content/uploads/2021/04/STCB-Year-Report-2020-Final.pdf
Netherlands Antilles	Klein Blonaire No Name Beach		2014	20	Nests	CC	Sea Turtle Conservation Bonaire. (2020). Bonaire turtles: Navigational masters, STCB Year Report 2020. p. 16. https://www.bonaireturtles.org/wp/wp-content/uploads/2021/04/STCB-Year-Report-2020-Final.pdf
Netherlands Antilles	Klein Blonaire No Name Beach		2015	11	Nests	CC	Sea Turtle Conservation Bonaire. (2020). Bonaire turtles: Navigational masters, STCB Year Report 2020. p. 16. https://www.bonaireturtles.org/wp/wp-content/uploads/2021/04/STCB-Year-Report-2020-Final.pdf
Netherlands Antilles	Klein Blonaire No Name Beach		2016	30	Nests	CC	Sea Turtle Conservation Bonaire. (2020). Bonaire turtles: Navigational masters, STCB Year Report 2020. p. 16. https://www.bonaireturtles.org/wp/wp-content/uploads/2021/04/STCB-Year-Report-2020-Final.pdf
Netherlands Antilles	Klein Blonaire No Name Beach		2017	17	Nests	CC	Sea Turtle Conservation Bonaire. (2020). Bonaire turtles: Navigational masters, STCB Year Report 2020. p. 16. https://www.bonaireturtles.org/wp/wp-content/uploads/2021/04/STCB-Year-Report-2020-Final.pdf
Netherlands Antilles	Klein Blonaire No Name Beach		2019	18	Nests	CC	Sea Turtle Conservation Bonaire. (2020). Bonaire turtles: Navigational masters, STCB Year Report 2020. p. 16. https://www.bonaireturtles.org/wp/wp-content/uploads/2021/04/STCB-Year-Report-2020-Final.pdf
Netherlands Antilles	Klein Blonaire No Name Beach		2020	14	Nests	CC	Sea Turtle Conservation Bonaire. (2020). Bonaire turtles: Navigational masters, STCB Year Report 2020. p. 16. https://www.bonaireturtles.org/wp/wp-content/uploads/2021/04/STCB-Year-Report-2020-Final.pdf
British Overseas Territory, Diego Garcia	Diego Garcia Island	South coast	1995	86	Nests	EI	Mortimer, J. A., Esteban, N., Guzman, A. N., & Hays, G. C. (2020). Estimates of marine turtle nesting populations in the south-west Indian Ocean indicate the importance of the Chagos Archipelago. Oryx, 54(3), 332–343. https://doi.org/10.1017/S0030605319001108
British Overseas Territory, Diego Garcia	Diego Garcia Island	South coast	2005	318	Nests	EI	Mortimer, J. A., Esteban, N., Guzman, A. N., & Hays, G. C. (2020). Estimates of marine turtle nesting populations in the south-west Indian Ocean indicate the importance of the Chagos Archipelago. Oryx, 54(3), 332–343. https://doi.org/10.1017/S0030605319001108
British Overseas Territory, Diego Garcia	Diego Garcia Island	South coast	2010	165	Nests	EI	Mortimer, J. A., Esteban, N., Guzman, A. N., & Hays, G. C. (2020). Estimates of marine turtle nesting populations in the south-west Indian Ocean indicate the importance of the Chagos Archipelago. Oryx, 54(3), 332–343. https://doi.org/10.1017/S0030605319001108
British Overseas Territory, Diego Garcia	Diego Garcia Island	South coast	2011	852	Nests	EI	Mortimer, J. A., Esteban, N., Guzman, A. N., & Hays, G. C. (2020). Estimates of marine turtle nesting populations in the south-west Indian Ocean indicate the importance of the Chagos Archipelago. Oryx, 54(3), 332–343. https://doi.org/10.1017/S0030605319001108
British Overseas Territory, Diego Garcia	Diego Garcia Island	South coast	2014	309	Nests	EI	Mortimer, J. A., Esteban, N., Guzman, A. N., & Hays, G. C. (2020). Estimates of marine turtle nesting populations in the south-west Indian Ocean indicate the importance of the Chagos Archipelago. Oryx, 54(3), 332–343. https://doi.org/10.1017/S0030605319001108
British Overseas Territory, Diego Garcia	Diego Garcia Island	South coast	2015	403	Nests	EI	Mortimer, J. A., Esteban, N., Guzman, A. N., & Hays, G. C. (2020). Estimates of marine turtle nesting populations in the south-west Indian Ocean indicate the importance of the Chagos Archipelago. Oryx, 54(3), 332–343. https://doi.org/10.1017/S0030605319001108
British Overseas Territory, Diego Garcia	Diego Garcia Island	South coast	2016	221	Nests	EI	Mortimer, J. A., Esteban, N., Guzman, A. N., & Hays, G. C. (2020). Estimates of marine turtle nesting populations in the south-west Indian Ocean indicate the importance of the Chagos Archipelago. Oryx, 54(3), 332–343. https://doi.org/10.1017/S0030605319001108
Cape Verde	Island of Sal		2008	506	nests	CC	Hays GC, Taxonera A, Renom B, Fairweather K, Lopes A, Cozens J, Laloë J-O. 2022 Changes in mean body size in an expanding population of a threatened species. Proc. R. Soc. B 289: 20220696. https://doi.org/10.1098/rspb.2022.0696
Cape Verde	Island of Sal		2009	1545	nests	CC	Hays GC, Taxonera A, Renom B, Fairweather K, Lopes A, Cozens J, Laloë J-O. 2022 Changes in mean body size in an expanding population of a threatened species. Proc. R. Soc. B 289: 20220696. https://doi.org/10.1098/rspb.2022.0696
Cape Verde	Island of Sal		2010	734	nests	CC	Hays GC, Taxonera A, Renom B, Fairweather K, Lopes A, Cozens J, Laloë J-O. 2022 Changes in mean body size in an expanding population of a threatened species. Proc. R. Soc. B 289: 20220696. https://doi.org/10.1098/rspb.2022.0696
Cape Verde	Island of Sal		2011	707	nests	CC	Hays GC, Taxonera A, Renom B, Fairweather K, Lopes A, Cozens J, Laloë J-O. 2022 Changes in mean body size in an expanding population of a threatened species. Proc. R. Soc. B 289: 20220696. https://doi.org/10.1098/rspb.2022.0696
Cape Verde	Island of Sal		2012	2751	nests	CC	Hays GC, Taxonera A, Renom B, Fairweather K, Lopes A, Cozens J, Laloë J-O. 2022 Changes in mean body size in an expanding population of a threatened species. Proc. R. Soc. B 289: 20220696. https://doi.org/10.1098/rspb.2022.0696
Cape Verde	Island of Sal		2013	2208	nests	CC	Hays GC, Taxonera A, Renom B, Fairweather K, Lopes A, Cozens J, Laloë J-O. 2022 Changes in mean body size in an expanding population of a threatened species. Proc. R. Soc. B 289: 20220696. https://doi.org/10.1098/rspb.2022.0696
Cape Verde	Island of Sal		2014	1650	nests	CC	Hays GC, Taxonera A, Renom B, Fairweather K, Lopes A, Cozens J, Laloë J-O. 2022 Changes in mean body size in an expanding population of a threatened species. Proc. R. Soc. B 289: 20220696. https://doi.org/10.1098/rspb.2022.0696
Cape Verde	Island of Sal		2015	1287	nests	CC	Hays GC, Taxonera A, Renom B, Fairweather K, Lopes A, Cozens J, Laloë J-O. 2022 Changes in mean body size in an expanding population of a threatened species. Proc. R. Soc. B 289: 20220696. https://doi.org/10.1098/rspb.2022.0696
Cape Verde	Island of Sal		2016	4129	nests	CC	Hays GC, Taxonera A, Renom B, Fairweather K, Lopes A, Cozens J, Laloë J-O. 2022 Changes in mean body size in an expanding population of a threatened species. Proc. R. Soc. B 289: 20220696. https://doi.org/10.1098/rspb.2022.0696
Cape Verde	Island of Sal		2017	7771	nests	CC	Hays GC, Taxonera A, Renom B, Fairweather K, Lopes A, Cozens J, Laloë J-O. 2022 Changes in mean body size in an expanding population of a threatened species. Proc. R. Soc. B 289: 20220696. https://doi.org/10.1098/rspb.2022.0696
Cape Verde	Island of Sal		2018	14210	nests	CC	Hays GC, Taxonera A, Renom B, Fairweather K, Lopes A, Cozens J, Laloë J-O. 2022 Changes in mean body size in an expanding population of a threatened species. Proc. R. Soc. B 289: 20220696. https://doi.org/10.1098/rspb.2022.0696
Cape Verde	Island of Sal		2019	7978	nests	CC	Hays GC, Taxonera A, Renom B, Fairweather K, Lopes A, Cozens J, Laloë J-O. 2022 Changes in mean body size in an expanding population of a threatened species. Proc. R. Soc. B 289: 20220696. https://doi.org/10.1098/rspb.2022.0696
Cape Verde	Island of Sal		2020	35507	nests	CC	Hays GC, Taxonera A, Renom B, Fairweather K, Lopes A, Cozens J, Laloë J-O. 2022 Changes in mean body size in an expanding population of a threatened species. Proc. R. Soc. B 289: 20220696. https://doi.org/10.1098/rspb.2022.0696
Cyprus	Chrysochou Bay		1999	137	Nests	CC	Casale, P., Hochscheid, S., Kaska, Y., & Panagopoulou, A. (Eds.). (2020). Sea Turtles in the Mediterranean Region: MTSG Annual Regional Report 2020. Report of the IUCN-SSC Marine Turtle Specialist Group, 2020. p. 331.
Cyprus	Chrysochou Bay		2000	155	Nests	CC	Casale, P., Hochscheid, S., Kaska, Y., & Panagopoulou, A. (Eds.). (2020). Sea Turtles in the Mediterranean Region: MTSG Annual Regional Report 2020. Report of the IUCN-SSC Marine Turtle Specialist Group, 2020. p. 331.
Cyprus	Chrysochou Bay		2001	233	Nests	CC	Casale, P., Hochscheid, S., Kaska, Y., & Panagopoulou, A. (Eds.). (2020). Sea Turtles in the Mediterranean Region: MTSG Annual Regional Report 2020. Report of the IUCN-SSC Marine Turtle Specialist Group, 2020. p. 331.
Cyprus	Chrysochou Bay		2002	123	Nests	CC	Casale, P., Hochscheid, S., Kaska, Y., & Panagopoulou, A. (Eds.). (2020). Sea Turtles in the Mediterranean Region: MTSG Annual Regional Report 2020. Report of the IUCN-SSC Marine Turtle Specialist Group, 2020. p. 331.
Cyprus	Chrysochou Bay		2003	170	Nests	CC	Casale, P., Hochscheid, S., Kaska, Y., & Panagopoulou, A. (Eds.). (2020). Sea Turtles in the Mediterranean Region: MTSG Annual Regional Report 2020. Report of the IUCN-SSC Marine Turtle Specialist Group, 2020. p. 331.
Cyprus	Chrysochou Bay		2004	220	Nests	CC	Casale, P., Hochscheid, S., Kaska, Y., & Panagopoulou, A. (Eds.). (2020). Sea Turtles in the Mediterranean Region: MTSG Annual Regional Report 2020. Report of the IUCN-SSC Marine Turtle Specialist Group, 2020. p. 331.
Cyprus	Chrysochou Bay		2005	204	Nests	CC	Casale, P., Hochscheid, S., Kaska, Y., & Panagopoulou, A. (Eds.). (2020). Sea Turtles in the Mediterranean Region: MTSG Annual Regional Report 2020. Report of the IUCN-SSC Marine Turtle Specialist Group, 2020. p. 331.
Cyprus	Chrysochou Bay		2006	339	Nests	CC	Casale, P., Hochscheid, S., Kaska, Y., & Panagopoulou, A. (Eds.). (2020). Sea Turtles in the Mediterranean Region: MTSG Annual Regional Report 2020. Report of the IUCN-SSC Marine Turtle Specialist Group, 2020. p. 331.
Cyprus	Chrysochou Bay		2007	356	Nests	CC	Casale, P., Hochscheid, S., Kaska, Y., & Panagopoulou, A. (Eds.). (2020). Sea Turtles in the Mediterranean Region: MTSG Annual Regional Report 2020. Report of the IUCN-SSC Marine Turtle Specialist Group, 2020. p. 331.
Cyprus	Chrysochou Bay		2008	352	Nests	CC	Casale, P., Hochscheid, S., Kaska, Y., & Panagopoulou, A. (Eds.). (2020). Sea Turtles in the Mediterranean Region: MTSG Annual Regional Report 2020. Report of the IUCN-SSC Marine Turtle Specialist Group, 2020. p. 331.
Cyprus	Chrysochou Bay		2009	318	Nests	CC	Casale, P., Hochscheid, S., Kaska, Y., & Panagopoulou, A. (Eds.). (2020). Sea Turtles in the Mediterranean Region: MTSG Annual Regional Report 2020. Report of the IUCN-SSC Marine Turtle Specialist Group, 2020. p. 331.
Cyprus	Chrysochou Bay		2010	435	Nests	CC	Casale, P., Hochscheid, S., Kaska, Y., & Panagopoulou, A. (Eds.). (2020). Sea Turtles in the Mediterranean Region: MTSG Annual Regional Report 2020. Report of the IUCN-SSC Marine Turtle Specialist Group, 2020. p. 331.
Cyprus	Chrysochou Bay		2011	562	Nests	CC	Casale, P., Hochscheid, S., Kaska, Y., & Panagopoulou, A. (Eds.). (2020). Sea Turtles in the Mediterranean Region: MTSG Annual Regional Report 2020. Report of the IUCN-SSC Marine Turtle Specialist Group, 2020. p. 331.
Cyprus	Chrysochou Bay		2012	449	Nests	CC	Casale, P., Hochscheid, S., Kaska, Y., & Panagopoulou, A. (Eds.). (2020). Sea Turtles in the Mediterranean Region: MTSG Annual Regional Report 2020. Report of the IUCN-SSC Marine Turtle Specialist Group, 2020. p. 331.
Cyprus	Chrysochou Bay		2013	750	Nests	CC	Casale, P., Hochscheid, S., Kaska, Y., & Panagopoulou, A. (Eds.). (2020). Sea Turtles in the Mediterranean Region: MTSG Annual Regional Report 2020. Report of the IUCN-SSC Marine Turtle Specialist Group, 2020. p. 331.
Cyprus	Chrysochou Bay		2014	692	Nests	CC	Casale, P., Hochscheid, S., Kaska, Y., & Panagopoulou, A. (Eds.). (2020). Sea Turtles in the Mediterranean Region: MTSG Annual Regional Report 2020. Report of the IUCN-SSC Marine Turtle Specialist Group, 2020. p. 331.
Cyprus	Chrysochou Bay		2015	836	Nests	CC	Casale, P., Hochscheid, S., Kaska, Y., & Panagopoulou, A. (Eds.). (2020). Sea Turtles in the Mediterranean Region: MTSG Annual Regional Report 2020. Report of the IUCN-SSC Marine Turtle Specialist Group, 2020. p. 331.
Mexico	Tamaulipas	Rancho Nuevo, Tepehuajes, and Barra del Tordo/Playa Dos	1966	5991	Nests	LK	Arendt, M. D., Schwenter, J. A., & Owens, D. W. (2023). Climate-mediated population dynamics for the world’s most endangered sea turtle species. Scientific Reports, 13(1), 14444. https://doi.org/10.1038/s41598-023-41647-8
Mexico	Tamaulipas	Rancho Nuevo, Tepehuajes, and Barra del Tordo/Playa Dos	1967	5519	Nests	LK	Arendt, M. D., Schwenter, J. A., & Owens, D. W. (2023). Climate-mediated population dynamics for the world’s most endangered sea turtle species. Scientific Reports, 13(1), 14444. https://doi.org/10.1038/s41598-023-41647-8
Mexico	Tamaulipas	Rancho Nuevo, Tepehuajes, and Barra del Tordo/Playa Dos	1968	5117	Nests	LK	Arendt, M. D., Schwenter, J. A., & Owens, D. W. (2023). Climate-mediated population dynamics for the world’s most endangered sea turtle species. Scientific Reports, 13(1), 14444. https://doi.org/10.1038/s41598-023-41647-8
Mexico	Tamaulipas	Rancho Nuevo, Tepehuajes, and Barra del Tordo/Playa Dos	1969	4018	Nests	LK	Arendt, M. D., Schwenter, J. A., & Owens, D. W. (2023). Climate-mediated population dynamics for the world’s most endangered sea turtle species. Scientific Reports, 13(1), 14444. https://doi.org/10.1038/s41598-023-41647-8
Mexico	Tamaulipas	Rancho Nuevo, Tepehuajes, and Barra del Tordo/Playa Dos	1970	3017	Nests	LK	Arendt, M. D., Schwenter, J. A., & Owens, D. W. (2023). Climate-mediated population dynamics for the world’s most endangered sea turtle species. Scientific Reports, 13(1), 14444. https://doi.org/10.1038/s41598-023-41647-8
Mexico	Tamaulipas	Rancho Nuevo, Tepehuajes, and Barra del Tordo/Playa Dos	1971	2012	Nests	LK	Arendt, M. D., Schwenter, J. A., & Owens, D. W. (2023). Climate-mediated population dynamics for the world’s most endangered sea turtle species. Scientific Reports, 13(1), 14444. https://doi.org/10.1038/s41598-023-41647-8
Mexico	Tamaulipas	Rancho Nuevo, Tepehuajes, and Barra del Tordo/Playa Dos	1972	1824	Nests	LK	Arendt, M. D., Schwenter, J. A., & Owens, D. W. (2023). Climate-mediated population dynamics for the world’s most endangered sea turtle species. Scientific Reports, 13(1), 14444. https://doi.org/10.1038/s41598-023-41647-8
Mexico	Tamaulipas	Rancho Nuevo, Tepehuajes, and Barra del Tordo/Playa Dos	1973	1643	Nests	LK	Arendt, M. D., Schwenter, J. A., & Owens, D. W. (2023). Climate-mediated population dynamics for the world’s most endangered sea turtle species. Scientific Reports, 13(1), 14444. https://doi.org/10.1038/s41598-023-41647-8
Mexico	Tamaulipas	Rancho Nuevo, Tepehuajes, and Barra del Tordo/Playa Dos	1974	1466	Nests	LK	Arendt, M. D., Schwenter, J. A., & Owens, D. W. (2023). Climate-mediated population dynamics for the world’s most endangered sea turtle species. Scientific Reports, 13(1), 14444. https://doi.org/10.1038/s41598-023-41647-8
Mexico	Tamaulipas	Rancho Nuevo, Tepehuajes, and Barra del Tordo/Playa Dos	1975	1266	Nests	LK	Arendt, M. D., Schwenter, J. A., & Owens, D. W. (2023). Climate-mediated population dynamics for the world’s most endangered sea turtle species. Scientific Reports, 13(1), 14444. https://doi.org/10.1038/s41598-023-41647-8
Mexico	Tamaulipas	Rancho Nuevo, Tepehuajes, and Barra del Tordo/Playa Dos	1976	1110	Nests	LK	Arendt, M. D., Schwenter, J. A., & Owens, D. W. (2023). Climate-mediated population dynamics for the world’s most endangered sea turtle species. Scientific Reports, 13(1), 14444. https://doi.org/10.1038/s41598-023-41647-8
Mexico	Tamaulipas	Rancho Nuevo, Tepehuajes, and Barra del Tordo/Playa Dos	1977	1036	Nests	LK	Arendt, M. D., Schwenter, J. A., & Owens, D. W. (2023). Climate-mediated population dynamics for the world’s most endangered sea turtle species. Scientific Reports, 13(1), 14444. https://doi.org/10.1038/s41598-023-41647-8
Mexico	Tamaulipas	Rancho Nuevo, Tepehuajes, and Barra del Tordo/Playa Dos	1978	924	Nests	LK	Arendt, M. D., Schwenter, J. A., & Owens, D. W. (2023). Climate-mediated population dynamics for the world’s most endangered sea turtle species. Scientific Reports, 13(1), 14444. https://doi.org/10.1038/s41598-023-41647-8
Mexico	Tamaulipas	Rancho Nuevo, Tepehuajes, and Barra del Tordo/Playa Dos	1979	954	Nests	LK	Arendt, M. D., Schwenter, J. A., & Owens, D. W. (2023). Climate-mediated population dynamics for the world’s most endangered sea turtle species. Scientific Reports, 13(1), 14444. https://doi.org/10.1038/s41598-023-41647-8
Mexico	Tamaulipas	Rancho Nuevo, Tepehuajes, and Barra del Tordo/Playa Dos	1980	868	Nests	LK	Arendt, M. D., Schwenter, J. A., & Owens, D. W. (2023). Climate-mediated population dynamics for the world’s most endangered sea turtle species. Scientific Reports, 13(1), 14444. https://doi.org/10.1038/s41598-023-41647-8
Mexico	Tamaulipas	Rancho Nuevo, Tepehuajes, and Barra del Tordo/Playa Dos	1981	897	Nests	LK	Arendt, M. D., Schwenter, J. A., & Owens, D. W. (2023). Climate-mediated population dynamics for the world’s most endangered sea turtle species. Scientific Reports, 13(1), 14444. https://doi.org/10.1038/s41598-023-41647-8
Mexico	Tamaulipas	Rancho Nuevo, Tepehuajes, and Barra del Tordo/Playa Dos	1982	750	Nests	LK	Arendt, M. D., Schwenter, J. A., & Owens, D. W. (2023). Climate-mediated population dynamics for the world’s most endangered sea turtle species. Scientific Reports, 13(1), 14444. https://doi.org/10.1038/s41598-023-41647-8
Mexico	Tamaulipas	Rancho Nuevo, Tepehuajes, and Barra del Tordo/Playa Dos	1983	746	Nests	LK	Arendt, M. D., Schwenter, J. A., & Owens, D. W. (2023). Climate-mediated population dynamics for the world’s most endangered sea turtle species. Scientific Reports, 13(1), 14444. https://doi.org/10.1038/s41598-023-41647-8
Mexico	Tamaulipas	Rancho Nuevo, Tepehuajes, and Barra del Tordo/Playa Dos	1984	798	Nests	LK	Arendt, M. D., Schwenter, J. A., & Owens, D. W. (2023). Climate-mediated population dynamics for the world’s most endangered sea turtle species. Scientific Reports, 13(1), 14444. https://doi.org/10.1038/s41598-023-41647-8
Mexico	Tamaulipas	Rancho Nuevo, Tepehuajes, and Barra del Tordo/Playa Dos	1985	702	Nests	LK	Arendt, M. D., Schwenter, J. A., & Owens, D. W. (2023). Climate-mediated population dynamics for the world’s most endangered sea turtle species. Scientific Reports, 13(1), 14444. https://doi.org/10.1038/s41598-023-41647-8
Mexico	Tamaulipas	Rancho Nuevo, Tepehuajes, and Barra del Tordo/Playa Dos	1986	744	Nests	LK	Arendt, M. D., Schwenter, J. A., & Owens, D. W. (2023). Climate-mediated population dynamics for the world’s most endangered sea turtle species. Scientific Reports, 13(1), 14444. https://doi.org/10.1038/s41598-023-41647-8
Mexico	Tamaulipas	Rancho Nuevo, Tepehuajes, and Barra del Tordo/Playa Dos	1987	737	Nests	LK	Arendt, M. D., Schwenter, J. A., & Owens, D. W. (2023). Climate-mediated population dynamics for the world’s most endangered sea turtle species. Scientific Reports, 13(1), 14444. https://doi.org/10.1038/s41598-023-41647-8
Mexico	Tamaulipas	Rancho Nuevo, Tepehuajes, and Barra del Tordo/Playa Dos	1988	842	Nests	LK	Arendt, M. D., Schwenter, J. A., & Owens, D. W. (2023). Climate-mediated population dynamics for the world’s most endangered sea turtle species. Scientific Reports, 13(1), 14444. https://doi.org/10.1038/s41598-023-41647-8
Mexico	Tamaulipas	Rancho Nuevo, Tepehuajes, and Barra del Tordo/Playa Dos	1989	828	Nests	LK	Arendt, M. D., Schwenter, J. A., & Owens, D. W. (2023). Climate-mediated population dynamics for the world’s most endangered sea turtle species. Scientific Reports, 13(1), 14444. https://doi.org/10.1038/s41598-023-41647-8
Mexico	Tamaulipas	Rancho Nuevo, Tepehuajes, and Barra del Tordo/Playa Dos	1990	992	Nests	LK	Arendt, M. D., Schwenter, J. A., & Owens, D. W. (2023). Climate-mediated population dynamics for the world’s most endangered sea turtle species. Scientific Reports, 13(1), 14444. https://doi.org/10.1038/s41598-023-41647-8
Mexico	Tamaulipas	Rancho Nuevo, Tepehuajes, and Barra del Tordo/Playa Dos	1991	1178	Nests	LK	Arendt, M. D., Schwenter, J. A., & Owens, D. W. (2023). Climate-mediated population dynamics for the world’s most endangered sea turtle species. Scientific Reports, 13(1), 14444. https://doi.org/10.1038/s41598-023-41647-8
Mexico	Tamaulipas	Rancho Nuevo, Tepehuajes, and Barra del Tordo/Playa Dos	1992	1275	Nests	LK	Arendt, M. D., Schwenter, J. A., & Owens, D. W. (2023). Climate-mediated population dynamics for the world’s most endangered sea turtle species. Scientific Reports, 13(1), 14444. https://doi.org/10.1038/s41598-023-41647-8
Mexico	Tamaulipas	Rancho Nuevo, Tepehuajes, and Barra del Tordo/Playa Dos	1993	1241	Nests	LK	Arendt, M. D., Schwenter, J. A., & Owens, D. W. (2023). Climate-mediated population dynamics for the world’s most endangered sea turtle species. Scientific Reports, 13(1), 14444. https://doi.org/10.1038/s41598-023-41647-8
Mexico	Tamaulipas	Rancho Nuevo, Tepehuajes, and Barra del Tordo/Playa Dos	1994	1562	Nests	LK	Arendt, M. D., Schwenter, J. A., & Owens, D. W. (2023). Climate-mediated population dynamics for the world’s most endangered sea turtle species. Scientific Reports, 13(1), 14444. https://doi.org/10.1038/s41598-023-41647-8
Mexico	Tamaulipas	Rancho Nuevo, Tepehuajes, and Barra del Tordo/Playa Dos	1995	1930	Nests	LK	Arendt, M. D., Schwenter, J. A., & Owens, D. W. (2023). Climate-mediated population dynamics for the world’s most endangered sea turtle species. Scientific Reports, 13(1), 14444. https://doi.org/10.1038/s41598-023-41647-8
Mexico	Tamaulipas	Rancho Nuevo, Tepehuajes, and Barra del Tordo/Playa Dos	1996	1981	Nests	LK	Arendt, M. D., Schwenter, J. A., & Owens, D. W. (2023). Climate-mediated population dynamics for the world’s most endangered sea turtle species. Scientific Reports, 13(1), 14444. https://doi.org/10.1038/s41598-023-41647-8
Mexico	Tamaulipas	Rancho Nuevo, Tepehuajes, and Barra del Tordo/Playa Dos	1997	2221	Nests	LK	Arendt, M. D., Schwenter, J. A., & Owens, D. W. (2023). Climate-mediated population dynamics for the world’s most endangered sea turtle species. Scientific Reports, 13(1), 14444. https://doi.org/10.1038/s41598-023-41647-8
Mexico	Tamaulipas	Rancho Nuevo, Tepehuajes, and Barra del Tordo/Playa Dos	1998	3482	Nests	LK	Arendt, M. D., Schwenter, J. A., & Owens, D. W. (2023). Climate-mediated population dynamics for the world’s most endangered sea turtle species. Scientific Reports, 13(1), 14444. https://doi.org/10.1038/s41598-023-41647-8
Mexico	Tamaulipas	Rancho Nuevo, Tepehuajes, and Barra del Tordo/Playa Dos	1999	3369	Nests	LK	Arendt, M. D., Schwenter, J. A., & Owens, D. W. (2023). Climate-mediated population dynamics for the world’s most endangered sea turtle species. Scientific Reports, 13(1), 14444. https://doi.org/10.1038/s41598-023-41647-8
Mexico	Tamaulipas	Rancho Nuevo, Tepehuajes, and Barra del Tordo/Playa Dos	2000	5834	Nests	LK	Arendt, M. D., Schwenter, J. A., & Owens, D. W. (2023). Climate-mediated population dynamics for the world’s most endangered sea turtle species. Scientific Reports, 13(1), 14444. https://doi.org/10.1038/s41598-023-41647-8
Mexico	Tamaulipas	Rancho Nuevo, Tepehuajes, and Barra del Tordo/Playa Dos	2001	4927	Nests	LK	Arendt, M. D., Schwenter, J. A., & Owens, D. W. (2023). Climate-mediated population dynamics for the world’s most endangered sea turtle species. Scientific Reports, 13(1), 14444. https://doi.org/10.1038/s41598-023-41647-8
Mexico	Tamaulipas	Rancho Nuevo, Tepehuajes, and Barra del Tordo/Playa Dos	2002	5525	Nests	LK	Arendt, M. D., Schwenter, J. A., & Owens, D. W. (2023). Climate-mediated population dynamics for the world’s most endangered sea turtle species. Scientific Reports, 13(1), 14444. https://doi.org/10.1038/s41598-023-41647-8
Mexico	Tamaulipas	Rancho Nuevo, Tepehuajes, and Barra del Tordo/Playa Dos	2003	7604	Nests	LK	Arendt, M. D., Schwenter, J. A., & Owens, D. W. (2023). Climate-mediated population dynamics for the world’s most endangered sea turtle species. Scientific Reports, 13(1), 14444. https://doi.org/10.1038/s41598-023-41647-8
Mexico	Tamaulipas	Rancho Nuevo, Tepehuajes, and Barra del Tordo/Playa Dos	2004	6309	Nests	LK	Arendt, M. D., Schwenter, J. A., & Owens, D. W. (2023). Climate-mediated population dynamics for the world’s most endangered sea turtle species. Scientific Reports, 13(1), 14444. https://doi.org/10.1038/s41598-023-41647-8
Mexico	Tamaulipas	Rancho Nuevo, Tepehuajes, and Barra del Tordo/Playa Dos	2005	9236	Nests	LK	Arendt, M. D., Schwenter, J. A., & Owens, D. W. (2023). Climate-mediated population dynamics for the world’s most endangered sea turtle species. Scientific Reports, 13(1), 14444. https://doi.org/10.1038/s41598-023-41647-8
Mexico	Tamaulipas	Rancho Nuevo, Tepehuajes, and Barra del Tordo/Playa Dos	2006	11322	Nests	LK	Arendt, M. D., Schwenter, J. A., & Owens, D. W. (2023). Climate-mediated population dynamics for the world’s most endangered sea turtle species. Scientific Reports, 13(1), 14444. https://doi.org/10.1038/s41598-023-41647-8
Mexico	Tamaulipas	Rancho Nuevo, Tepehuajes, and Barra del Tordo/Playa Dos	2007	13849	Nests	LK	Arendt, M. D., Schwenter, J. A., & Owens, D. W. (2023). Climate-mediated population dynamics for the world’s most endangered sea turtle species. Scientific Reports, 13(1), 14444. https://doi.org/10.1038/s41598-023-41647-8
Mexico	Tamaulipas	Rancho Nuevo, Tepehuajes, and Barra del Tordo/Playa Dos	2008	17131	Nests	LK	Arendt, M. D., Schwenter, J. A., & Owens, D. W. (2023). Climate-mediated population dynamics for the world’s most endangered sea turtle species. Scientific Reports, 13(1), 14444. https://doi.org/10.1038/s41598-023-41647-8
Mexico	Tamaulipas	Rancho Nuevo, Tepehuajes, and Barra del Tordo/Playa Dos	2009	19163	Nests	LK	Arendt, M. D., Schwenter, J. A., & Owens, D. W. (2023). Climate-mediated population dynamics for the world’s most endangered sea turtle species. Scientific Reports, 13(1), 14444. https://doi.org/10.1038/s41598-023-41647-8
Mexico	Tamaulipas	Rancho Nuevo, Tepehuajes, and Barra del Tordo/Playa Dos	2010	12377	Nests	LK	Arendt, M. D., Schwenter, J. A., & Owens, D. W. (2023). Climate-mediated population dynamics for the world’s most endangered sea turtle species. Scientific Reports, 13(1), 14444. https://doi.org/10.1038/s41598-023-41647-8
Mexico	Tamaulipas	Rancho Nuevo, Tepehuajes, and Barra del Tordo/Playa Dos	2011	18215	Nests	LK	Arendt, M. D., Schwenter, J. A., & Owens, D. W. (2023). Climate-mediated population dynamics for the world’s most endangered sea turtle species. Scientific Reports, 13(1), 14444. https://doi.org/10.1038/s41598-023-41647-8
Mexico	Tamaulipas	Rancho Nuevo, Tepehuajes, and Barra del Tordo/Playa Dos	2012	18184	Nests	LK	Arendt, M. D., Schwenter, J. A., & Owens, D. W. (2023). Climate-mediated population dynamics for the world’s most endangered sea turtle species. Scientific Reports, 13(1), 14444. https://doi.org/10.1038/s41598-023-41647-8
Mexico	Tamaulipas	Rancho Nuevo, Tepehuajes, and Barra del Tordo/Playa Dos	2013	13035	Nests	LK	Arendt, M. D., Schwenter, J. A., & Owens, D. W. (2023). Climate-mediated population dynamics for the world’s most endangered sea turtle species. Scientific Reports, 13(1), 14444. https://doi.org/10.1038/s41598-023-41647-8
Mexico	Tamaulipas	Rancho Nuevo, Tepehuajes, and Barra del Tordo/Playa Dos	2014	10987	Nests	LK	Arendt, M. D., Schwenter, J. A., & Owens, D. W. (2023). Climate-mediated population dynamics for the world’s most endangered sea turtle species. Scientific Reports, 13(1), 14444. https://doi.org/10.1038/s41598-023-41647-8
Mexico	Tamaulipas	Rancho Nuevo, Tepehuajes, and Barra del Tordo/Playa Dos	2015	12776	Nests	LK	Arendt, M. D., Schwenter, J. A., & Owens, D. W. (2023). Climate-mediated population dynamics for the world’s most endangered sea turtle species. Scientific Reports, 13(1), 14444. https://doi.org/10.1038/s41598-023-41647-8
Mexico	Tamaulipas	Rancho Nuevo, Tepehuajes, and Barra del Tordo/Playa Dos	2016	16508	Nests	LK	Arendt, M. D., Schwenter, J. A., & Owens, D. W. (2023). Climate-mediated population dynamics for the world’s most endangered sea turtle species. Scientific Reports, 13(1), 14444. https://doi.org/10.1038/s41598-023-41647-8
Mexico	Tamaulipas	Rancho Nuevo, Tepehuajes, and Barra del Tordo/Playa Dos	2017	22415	Nests	LK	Arendt, M. D., Schwenter, J. A., & Owens, D. W. (2023). Climate-mediated population dynamics for the world’s most endangered sea turtle species. Scientific Reports, 13(1), 14444. https://doi.org/10.1038/s41598-023-41647-8
Mexico	Tamaulipas	Rancho Nuevo, Tepehuajes, and Barra del Tordo/Playa Dos	2018	16066	Nests	LK	Arendt, M. D., Schwenter, J. A., & Owens, D. W. (2023). Climate-mediated population dynamics for the world’s most endangered sea turtle species. Scientific Reports, 13(1), 14444. https://doi.org/10.1038/s41598-023-41647-8
Mexico	Tamaulipas	Rancho Nuevo, Tepehuajes, and Barra del Tordo/Playa Dos	2019	9932	Nests	LK	Arendt, M. D., Schwenter, J. A., & Owens, D. W. (2023). Climate-mediated population dynamics for the world’s most endangered sea turtle species. Scientific Reports, 13(1), 14444. https://doi.org/10.1038/s41598-023-41647-8
Mexico	Tamaulipas	Rancho Nuevo, Tepehuajes, and Barra del Tordo/Playa Dos	2020	18176	Nests	LK	Arendt, M. D., Schwenter, J. A., & Owens, D. W. (2023). Climate-mediated population dynamics for the world’s most endangered sea turtle species. Scientific Reports, 13(1), 14444. https://doi.org/10.1038/s41598-023-41647-8
Mexico	Tamaulipas	Rancho Nuevo, Tepehuajes, and Barra del Tordo/Playa Dos	2021	15757	Nests	LK	Arendt, M. D., Schwenter, J. A., & Owens, D. W. (2023). Climate-mediated population dynamics for the world’s most endangered sea turtle species. Scientific Reports, 13(1), 14444. https://doi.org/10.1038/s41598-023-41647-8
Mexico	Tamaulipas	Rancho Nuevo, Tepehuajes, and Barra del Tordo/Playa Dos	2022	15594	Nests	LK	Arendt, M. D., Schwenter, J. A., & Owens, D. W. (2023). Climate-mediated population dynamics for the world’s most endangered sea turtle species. Scientific Reports, 13(1), 14444. https://doi.org/10.1038/s41598-023-41647-8
US, Florida	Florida Index Nesting Beach Survey core beaches		1989	40350	Nests	CC	Ceriani, S. A., Casale, P., Brost, M., Leone, E. H., & Witherington, B. E. (2019). Conservation implications of sea turtle nesting trends: Elusive recovery of a globally important loggerhead population. Ecosphere, 10(11), e02936. https://doi.org/10.1002/ecs2.2936
US, Florida	Florida Index Nesting Beach Survey core beaches		1990	52400	Nests	CC	Ceriani, S. A., Casale, P., Brost, M., Leone, E. H., & Witherington, B. E. (2019). Conservation implications of sea turtle nesting trends: Elusive recovery of a globally important loggerhead population. Ecosphere, 10(11), e02936. https://doi.org/10.1002/ecs2.2936
US, Florida	Florida Index Nesting Beach Survey core beaches		1991	54550	Nests	CC	Ceriani, S. A., Casale, P., Brost, M., Leone, E. H., & Witherington, B. E. (2019). Conservation implications of sea turtle nesting trends: Elusive recovery of a globally important loggerhead population. Ecosphere, 10(11), e02936. https://doi.org/10.1002/ecs2.2936
US, Florida	Florida Index Nesting Beach Survey core beaches		1992	49400	Nests	CC	Ceriani, S. A., Casale, P., Brost, M., Leone, E. H., & Witherington, B. E. (2019). Conservation implications of sea turtle nesting trends: Elusive recovery of a globally important loggerhead population. Ecosphere, 10(11), e02936. https://doi.org/10.1002/ecs2.2936
US, Florida	Florida Index Nesting Beach Survey core beaches		1993	43600	Nests	CC	Ceriani, S. A., Casale, P., Brost, M., Leone, E. H., & Witherington, B. E. (2019). Conservation implications of sea turtle nesting trends: Elusive recovery of a globally important loggerhead population. Ecosphere, 10(11), e02936. https://doi.org/10.1002/ecs2.2936
US, Florida	Florida Index Nesting Beach Survey core beaches		1994	52900	Nests	CC	Ceriani, S. A., Casale, P., Brost, M., Leone, E. H., & Witherington, B. E. (2019). Conservation implications of sea turtle nesting trends: Elusive recovery of a globally important loggerhead population. Ecosphere, 10(11), e02936. https://doi.org/10.1002/ecs2.2936
US, Florida	Florida Index Nesting Beach Survey core beaches		1995	61150	Nests	CC	Ceriani, S. A., Casale, P., Brost, M., Leone, E. H., & Witherington, B. E. (2019). Conservation implications of sea turtle nesting trends: Elusive recovery of a globally important loggerhead population. Ecosphere, 10(11), e02936. https://doi.org/10.1002/ecs2.2936
US, Florida	Florida Index Nesting Beach Survey core beaches		1996	55750	Nests	CC	Ceriani, S. A., Casale, P., Brost, M., Leone, E. H., & Witherington, B. E. (2019). Conservation implications of sea turtle nesting trends: Elusive recovery of a globally important loggerhead population. Ecosphere, 10(11), e02936. https://doi.org/10.1002/ecs2.2936
US, Florida	Florida Index Nesting Beach Survey core beaches		1997	44800	Nests	CC	Ceriani, S. A., Casale, P., Brost, M., Leone, E. H., & Witherington, B. E. (2019). Conservation implications of sea turtle nesting trends: Elusive recovery of a globally important loggerhead population. Ecosphere, 10(11), e02936. https://doi.org/10.1002/ecs2.2936
US, Florida	Florida Index Nesting Beach Survey core beaches		1998	61600	Nests	CC	Ceriani, S. A., Casale, P., Brost, M., Leone, E. H., & Witherington, B. E. (2019). Conservation implications of sea turtle nesting trends: Elusive recovery of a globally important loggerhead population. Ecosphere, 10(11), e02936. https://doi.org/10.1002/ecs2.2936
US, Florida	Florida Index Nesting Beach Survey core beaches		1999	58100	Nests	CC	Ceriani, S. A., Casale, P., Brost, M., Leone, E. H., & Witherington, B. E. (2019). Conservation implications of sea turtle nesting trends: Elusive recovery of a globally important loggerhead population. Ecosphere, 10(11), e02936. https://doi.org/10.1002/ecs2.2936
US, Florida	Florida Index Nesting Beach Survey core beaches		2000	57750	Nests	CC	Ceriani, S. A., Casale, P., Brost, M., Leone, E. H., & Witherington, B. E. (2019). Conservation implications of sea turtle nesting trends: Elusive recovery of a globally important loggerhead population. Ecosphere, 10(11), e02936. https://doi.org/10.1002/ecs2.2936
US, Florida	Florida Index Nesting Beach Survey core beaches		2001	47450	Nests	CC	Ceriani, S. A., Casale, P., Brost, M., Leone, E. H., & Witherington, B. E. (2019). Conservation implications of sea turtle nesting trends: Elusive recovery of a globally important loggerhead population. Ecosphere, 10(11), e02936. https://doi.org/10.1002/ecs2.2936
US, Florida	Florida Index Nesting Beach Survey core beaches		2002	39800	Nests	CC	Ceriani, S. A., Casale, P., Brost, M., Leone, E. H., & Witherington, B. E. (2019). Conservation implications of sea turtle nesting trends: Elusive recovery of a globally important loggerhead population. Ecosphere, 10(11), e02936. https://doi.org/10.1002/ecs2.2936
US, Florida	Florida Index Nesting Beach Survey core beaches		2003	41300	Nests	CC	Ceriani, S. A., Casale, P., Brost, M., Leone, E. H., & Witherington, B. E. (2019). Conservation implications of sea turtle nesting trends: Elusive recovery of a globally important loggerhead population. Ecosphere, 10(11), e02936. https://doi.org/10.1002/ecs2.2936
US, Florida	Florida Index Nesting Beach Survey core beaches		2004	30400	Nests	CC	Ceriani, S. A., Casale, P., Brost, M., Leone, E. H., & Witherington, B. E. (2019). Conservation implications of sea turtle nesting trends: Elusive recovery of a globally important loggerhead population. Ecosphere, 10(11), e02936. https://doi.org/10.1002/ecs2.2936
US, Florida	Florida Index Nesting Beach Survey core beaches		2005	35200	Nests	CC	Ceriani, S. A., Casale, P., Brost, M., Leone, E. H., & Witherington, B. E. (2019). Conservation implications of sea turtle nesting trends: Elusive recovery of a globally important loggerhead population. Ecosphere, 10(11), e02936. https://doi.org/10.1002/ecs2.2936
US, Florida	Florida Index Nesting Beach Survey core beaches		2006	32450	Nests	CC	Ceriani, S. A., Casale, P., Brost, M., Leone, E. H., & Witherington, B. E. (2019). Conservation implications of sea turtle nesting trends: Elusive recovery of a globally important loggerhead population. Ecosphere, 10(11), e02936. https://doi.org/10.1002/ecs2.2936
US, Florida	Florida Index Nesting Beach Survey core beaches		2007	29150	Nests	CC	Ceriani, S. A., Casale, P., Brost, M., Leone, E. H., & Witherington, B. E. (2019). Conservation implications of sea turtle nesting trends: Elusive recovery of a globally important loggerhead population. Ecosphere, 10(11), e02936. https://doi.org/10.1002/ecs2.2936
US, Florida	Florida Index Nesting Beach Survey core beaches		2008	40500	Nests	CC	Ceriani, S. A., Casale, P., Brost, M., Leone, E. H., & Witherington, B. E. (2019). Conservation implications of sea turtle nesting trends: Elusive recovery of a globally important loggerhead population. Ecosphere, 10(11), e02936. https://doi.org/10.1002/ecs2.2936
US, Florida	Florida Index Nesting Beach Survey core beaches		2009	33800	Nests	CC	Ceriani, S. A., Casale, P., Brost, M., Leone, E. H., & Witherington, B. E. (2019). Conservation implications of sea turtle nesting trends: Elusive recovery of a globally important loggerhead population. Ecosphere, 10(11), e02936. https://doi.org/10.1002/ecs2.2936
US, Florida	Florida Index Nesting Beach Survey core beaches		2010	49850	Nests	CC	Ceriani, S. A., Casale, P., Brost, M., Leone, E. H., & Witherington, B. E. (2019). Conservation implications of sea turtle nesting trends: Elusive recovery of a globally important loggerhead population. Ecosphere, 10(11), e02936. https://doi.org/10.1002/ecs2.2936
US, Florida	Florida Index Nesting Beach Survey core beaches		2011	43900	Nests	CC	Ceriani, S. A., Casale, P., Brost, M., Leone, E. H., & Witherington, B. E. (2019). Conservation implications of sea turtle nesting trends: Elusive recovery of a globally important loggerhead population. Ecosphere, 10(11), e02936. https://doi.org/10.1002/ecs2.2936
US, Florida	Florida Index Nesting Beach Survey core beaches		2012	60750	Nests	CC	Ceriani, S. A., Casale, P., Brost, M., Leone, E. H., & Witherington, B. E. (2019). Conservation implications of sea turtle nesting trends: Elusive recovery of a globally important loggerhead population. Ecosphere, 10(11), e02936. https://doi.org/10.1002/ecs2.2936
US, Florida	Florida Index Nesting Beach Survey core beaches		2013	47000	Nests	CC	Ceriani, S. A., Casale, P., Brost, M., Leone, E. H., & Witherington, B. E. (2019). Conservation implications of sea turtle nesting trends: Elusive recovery of a globally important loggerhead population. Ecosphere, 10(11), e02936. https://doi.org/10.1002/ecs2.2936
US, Florida	Florida Index Nesting Beach Survey core beaches		2014	49000	Nests	CC	Ceriani, S. A., Casale, P., Brost, M., Leone, E. H., & Witherington, B. E. (2019). Conservation implications of sea turtle nesting trends: Elusive recovery of a globally important loggerhead population. Ecosphere, 10(11), e02936. https://doi.org/10.1002/ecs2.2936
US, Florida	Florida Index Nesting Beach Survey core beaches		2015	47750	Nests	CC	Ceriani, S. A., Casale, P., Brost, M., Leone, E. H., & Witherington, B. E. (2019). Conservation implications of sea turtle nesting trends: Elusive recovery of a globally important loggerhead population. Ecosphere, 10(11), e02936. https://doi.org/10.1002/ecs2.2936
US, Florida	Florida Index Nesting Beach Survey core beaches		2016	66250	Nests	CC	Ceriani, S. A., Casale, P., Brost, M., Leone, E. H., & Witherington, B. E. (2019). Conservation implications of sea turtle nesting trends: Elusive recovery of a globally important loggerhead population. Ecosphere, 10(11), e02936. https://doi.org/10.1002/ecs2.2936
US, Florida	Florida Index Nesting Beach Survey core beaches		2017	48700	Nests	CC	Ceriani, S. A., Casale, P., Brost, M., Leone, E. H., & Witherington, B. E. (2019). Conservation implications of sea turtle nesting trends: Elusive recovery of a globally important loggerhead population. Ecosphere, 10(11), e02936. https://doi.org/10.1002/ecs2.2936
US, Florida	Florida Index Nesting Beach Survey core beaches		2018	48350	Nests	CC	Ceriani, S. A., Casale, P., Brost, M., Leone, E. H., & Witherington, B. E. (2019). Conservation implications of sea turtle nesting trends: Elusive recovery of a globally important loggerhead population. Ecosphere, 10(11), e02936. https://doi.org/10.1002/ecs2.2936
Greece	Zakynthos		1984	1050	Nests	CC	Margaritoulis, D., Lourenço, G., Riggall, T.E., & Rees, A.F. (2022). Thirty-Eight Years of Loggerhead Turtle Nesting in Laganas Bay, Zakynthos, Greece: A Review. Chelonian Conservation and Biology: Celebrating 25 Years as the World's Turtle and Tortoise Journal, 21, 143 - 157.
Greece	Zakynthos		1985	850	Nests	CC	Margaritoulis, D., Lourenço, G., Riggall, T.E., & Rees, A.F. (2022). Thirty-Eight Years of Loggerhead Turtle Nesting in Laganas Bay, Zakynthos, Greece: A Review. Chelonian Conservation and Biology: Celebrating 25 Years as the World's Turtle and Tortoise Journal, 21, 143 - 157.
Greece	Zakynthos		1986	1850	Nests	CC	Margaritoulis, D., Lourenço, G., Riggall, T.E., & Rees, A.F. (2022). Thirty-Eight Years of Loggerhead Turtle Nesting in Laganas Bay, Zakynthos, Greece: A Review. Chelonian Conservation and Biology: Celebrating 25 Years as the World's Turtle and Tortoise Journal, 21, 143 - 157.
Greece	Zakynthos		1987	1125	Nests	CC	Margaritoulis, D., Lourenço, G., Riggall, T.E., & Rees, A.F. (2022). Thirty-Eight Years of Loggerhead Turtle Nesting in Laganas Bay, Zakynthos, Greece: A Review. Chelonian Conservation and Biology: Celebrating 25 Years as the World's Turtle and Tortoise Journal, 21, 143 - 157.
Greece	Zakynthos		1988	1400	Nests	CC	Margaritoulis, D., Lourenço, G., Riggall, T.E., & Rees, A.F. (2022). Thirty-Eight Years of Loggerhead Turtle Nesting in Laganas Bay, Zakynthos, Greece: A Review. Chelonian Conservation and Biology: Celebrating 25 Years as the World's Turtle and Tortoise Journal, 21, 143 - 157.
Greece	Zakynthos		1989	1700	Nests	CC	Margaritoulis, D., Lourenço, G., Riggall, T.E., & Rees, A.F. (2022). Thirty-Eight Years of Loggerhead Turtle Nesting in Laganas Bay, Zakynthos, Greece: A Review. Chelonian Conservation and Biology: Celebrating 25 Years as the World's Turtle and Tortoise Journal, 21, 143 - 157.
Greece	Zakynthos		1990	950	Nests	CC	Margaritoulis, D., Lourenço, G., Riggall, T.E., & Rees, A.F. (2022). Thirty-Eight Years of Loggerhead Turtle Nesting in Laganas Bay, Zakynthos, Greece: A Review. Chelonian Conservation and Biology: Celebrating 25 Years as the World's Turtle and Tortoise Journal, 21, 143 - 157.
Greece	Zakynthos		1991	1000	Nests	CC	Margaritoulis, D., Lourenço, G., Riggall, T.E., & Rees, A.F. (2022). Thirty-Eight Years of Loggerhead Turtle Nesting in Laganas Bay, Zakynthos, Greece: A Review. Chelonian Conservation and Biology: Celebrating 25 Years as the World's Turtle and Tortoise Journal, 21, 143 - 157.
Greece	Zakynthos		1992	1350	Nests	CC	Margaritoulis, D., Lourenço, G., Riggall, T.E., & Rees, A.F. (2022). Thirty-Eight Years of Loggerhead Turtle Nesting in Laganas Bay, Zakynthos, Greece: A Review. Chelonian Conservation and Biology: Celebrating 25 Years as the World's Turtle and Tortoise Journal, 21, 143 - 157.
Greece	Zakynthos		1993	1400	Nests	CC	Margaritoulis, D., Lourenço, G., Riggall, T.E., & Rees, A.F. (2022). Thirty-Eight Years of Loggerhead Turtle Nesting in Laganas Bay, Zakynthos, Greece: A Review. Chelonian Conservation and Biology: Celebrating 25 Years as the World's Turtle and Tortoise Journal, 21, 143 - 157.
Greece	Zakynthos		1994	1500	Nests	CC	Margaritoulis, D., Lourenço, G., Riggall, T.E., & Rees, A.F. (2022). Thirty-Eight Years of Loggerhead Turtle Nesting in Laganas Bay, Zakynthos, Greece: A Review. Chelonian Conservation and Biology: Celebrating 25 Years as the World's Turtle and Tortoise Journal, 21, 143 - 157.
Greece	Zakynthos		1995	2050	Nests	CC	Margaritoulis, D., Lourenço, G., Riggall, T.E., & Rees, A.F. (2022). Thirty-Eight Years of Loggerhead Turtle Nesting in Laganas Bay, Zakynthos, Greece: A Review. Chelonian Conservation and Biology: Celebrating 25 Years as the World's Turtle and Tortoise Journal, 21, 143 - 157.
Greece	Zakynthos		1996	1000	Nests	CC	Margaritoulis, D., Lourenço, G., Riggall, T.E., & Rees, A.F. (2022). Thirty-Eight Years of Loggerhead Turtle Nesting in Laganas Bay, Zakynthos, Greece: A Review. Chelonian Conservation and Biology: Celebrating 25 Years as the World's Turtle and Tortoise Journal, 21, 143 - 157.
Greece	Zakynthos		1997	1050	Nests	CC	Margaritoulis, D., Lourenço, G., Riggall, T.E., & Rees, A.F. (2022). Thirty-Eight Years of Loggerhead Turtle Nesting in Laganas Bay, Zakynthos, Greece: A Review. Chelonian Conservation and Biology: Celebrating 25 Years as the World's Turtle and Tortoise Journal, 21, 143 - 157.
Greece	Zakynthos		1998	1250	Nests	CC	Margaritoulis, D., Lourenço, G., Riggall, T.E., & Rees, A.F. (2022). Thirty-Eight Years of Loggerhead Turtle Nesting in Laganas Bay, Zakynthos, Greece: A Review. Chelonian Conservation and Biology: Celebrating 25 Years as the World's Turtle and Tortoise Journal, 21, 143 - 157.
Greece	Zakynthos		1999	1400	Nests	CC	Margaritoulis, D., Lourenço, G., Riggall, T.E., & Rees, A.F. (2022). Thirty-Eight Years of Loggerhead Turtle Nesting in Laganas Bay, Zakynthos, Greece: A Review. Chelonian Conservation and Biology: Celebrating 25 Years as the World's Turtle and Tortoise Journal, 21, 143 - 157.
Greece	Zakynthos		2000	1350	Nests	CC	Margaritoulis, D., Lourenço, G., Riggall, T.E., & Rees, A.F. (2022). Thirty-Eight Years of Loggerhead Turtle Nesting in Laganas Bay, Zakynthos, Greece: A Review. Chelonian Conservation and Biology: Celebrating 25 Years as the World's Turtle and Tortoise Journal, 21, 143 - 157.
Greece	Zakynthos		2001	1300	Nests	CC	Margaritoulis, D., Lourenço, G., Riggall, T.E., & Rees, A.F. (2022). Thirty-Eight Years of Loggerhead Turtle Nesting in Laganas Bay, Zakynthos, Greece: A Review. Chelonian Conservation and Biology: Celebrating 25 Years as the World's Turtle and Tortoise Journal, 21, 143 - 157.
Greece	Zakynthos		2002	1250	Nests	CC	Margaritoulis, D., Lourenço, G., Riggall, T.E., & Rees, A.F. (2022). Thirty-Eight Years of Loggerhead Turtle Nesting in Laganas Bay, Zakynthos, Greece: A Review. Chelonian Conservation and Biology: Celebrating 25 Years as the World's Turtle and Tortoise Journal, 21, 143 - 157.
Greece	Zakynthos		2003	1100	Nests	CC	Margaritoulis, D., Lourenço, G., Riggall, T.E., & Rees, A.F. (2022). Thirty-Eight Years of Loggerhead Turtle Nesting in Laganas Bay, Zakynthos, Greece: A Review. Chelonian Conservation and Biology: Celebrating 25 Years as the World's Turtle and Tortoise Journal, 21, 143 - 157.
Greece	Zakynthos		2004	1350	Nests	CC	Margaritoulis, D., Lourenço, G., Riggall, T.E., & Rees, A.F. (2022). Thirty-Eight Years of Loggerhead Turtle Nesting in Laganas Bay, Zakynthos, Greece: A Review. Chelonian Conservation and Biology: Celebrating 25 Years as the World's Turtle and Tortoise Journal, 21, 143 - 157.
Greece	Zakynthos		2005	850	Nests	CC	Margaritoulis, D., Lourenço, G., Riggall, T.E., & Rees, A.F. (2022). Thirty-Eight Years of Loggerhead Turtle Nesting in Laganas Bay, Zakynthos, Greece: A Review. Chelonian Conservation and Biology: Celebrating 25 Years as the World's Turtle and Tortoise Journal, 21, 143 - 157.
Greece	Zakynthos		2006	1000	Nests	CC	Margaritoulis, D., Lourenço, G., Riggall, T.E., & Rees, A.F. (2022). Thirty-Eight Years of Loggerhead Turtle Nesting in Laganas Bay, Zakynthos, Greece: A Review. Chelonian Conservation and Biology: Celebrating 25 Years as the World's Turtle and Tortoise Journal, 21, 143 - 157.
Greece	Zakynthos		2007	1150	Nests	CC	Margaritoulis, D., Lourenço, G., Riggall, T.E., & Rees, A.F. (2022). Thirty-Eight Years of Loggerhead Turtle Nesting in Laganas Bay, Zakynthos, Greece: A Review. Chelonian Conservation and Biology: Celebrating 25 Years as the World's Turtle and Tortoise Journal, 21, 143 - 157.
Greece	Zakynthos		2008	1050	Nests	CC	Margaritoulis, D., Lourenço, G., Riggall, T.E., & Rees, A.F. (2022). Thirty-Eight Years of Loggerhead Turtle Nesting in Laganas Bay, Zakynthos, Greece: A Review. Chelonian Conservation and Biology: Celebrating 25 Years as the World's Turtle and Tortoise Journal, 21, 143 - 157.
Greece	Zakynthos		2009	850	Nests	CC	Margaritoulis, D., Lourenço, G., Riggall, T.E., & Rees, A.F. (2022). Thirty-Eight Years of Loggerhead Turtle Nesting in Laganas Bay, Zakynthos, Greece: A Review. Chelonian Conservation and Biology: Celebrating 25 Years as the World's Turtle and Tortoise Journal, 21, 143 - 157.
Greece	Zakynthos		2010	1100	Nests	CC	Margaritoulis, D., Lourenço, G., Riggall, T.E., & Rees, A.F. (2022). Thirty-Eight Years of Loggerhead Turtle Nesting in Laganas Bay, Zakynthos, Greece: A Review. Chelonian Conservation and Biology: Celebrating 25 Years as the World's Turtle and Tortoise Journal, 21, 143 - 157.
Greece	Zakynthos		2011	800	Nests	CC	Margaritoulis, D., Lourenço, G., Riggall, T.E., & Rees, A.F. (2022). Thirty-Eight Years of Loggerhead Turtle Nesting in Laganas Bay, Zakynthos, Greece: A Review. Chelonian Conservation and Biology: Celebrating 25 Years as the World's Turtle and Tortoise Journal, 21, 143 - 157.
Greece	Zakynthos		2012	900	Nests	CC	Margaritoulis, D., Lourenço, G., Riggall, T.E., & Rees, A.F. (2022). Thirty-Eight Years of Loggerhead Turtle Nesting in Laganas Bay, Zakynthos, Greece: A Review. Chelonian Conservation and Biology: Celebrating 25 Years as the World's Turtle and Tortoise Journal, 21, 143 - 157.
Greece	Zakynthos		2013	1200	Nests	CC	Margaritoulis, D., Lourenço, G., Riggall, T.E., & Rees, A.F. (2022). Thirty-Eight Years of Loggerhead Turtle Nesting in Laganas Bay, Zakynthos, Greece: A Review. Chelonian Conservation and Biology: Celebrating 25 Years as the World's Turtle and Tortoise Journal, 21, 143 - 157.
Greece	Zakynthos		2014	1150	Nests	CC	Margaritoulis, D., Lourenço, G., Riggall, T.E., & Rees, A.F. (2022). Thirty-Eight Years of Loggerhead Turtle Nesting in Laganas Bay, Zakynthos, Greece: A Review. Chelonian Conservation and Biology: Celebrating 25 Years as the World's Turtle and Tortoise Journal, 21, 143 - 157.
Greece	Zakynthos		2015	1150	Nests	CC	Margaritoulis, D., Lourenço, G., Riggall, T.E., & Rees, A.F. (2022). Thirty-Eight Years of Loggerhead Turtle Nesting in Laganas Bay, Zakynthos, Greece: A Review. Chelonian Conservation and Biology: Celebrating 25 Years as the World's Turtle and Tortoise Journal, 21, 143 - 157.
Greece	Zakynthos		2016	1550	Nests	CC	Margaritoulis, D., Lourenço, G., Riggall, T.E., & Rees, A.F. (2022). Thirty-Eight Years of Loggerhead Turtle Nesting in Laganas Bay, Zakynthos, Greece: A Review. Chelonian Conservation and Biology: Celebrating 25 Years as the World's Turtle and Tortoise Journal, 21, 143 - 157.
Greece	Zakynthos		2017	700	Nests	CC	Margaritoulis, D., Lourenço, G., Riggall, T.E., & Rees, A.F. (2022). Thirty-Eight Years of Loggerhead Turtle Nesting in Laganas Bay, Zakynthos, Greece: A Review. Chelonian Conservation and Biology: Celebrating 25 Years as the World's Turtle and Tortoise Journal, 21, 143 - 157.
Greece	Zakynthos		2018	1600	Nests	CC	Margaritoulis, D., Lourenço, G., Riggall, T.E., & Rees, A.F. (2022). Thirty-Eight Years of Loggerhead Turtle Nesting in Laganas Bay, Zakynthos, Greece: A Review. Chelonian Conservation and Biology: Celebrating 25 Years as the World's Turtle and Tortoise Journal, 21, 143 - 157.
Greece	Zakynthos		2019	1350	Nests	CC	Margaritoulis, D., Lourenço, G., Riggall, T.E., & Rees, A.F. (2022). Thirty-Eight Years of Loggerhead Turtle Nesting in Laganas Bay, Zakynthos, Greece: A Review. Chelonian Conservation and Biology: Celebrating 25 Years as the World's Turtle and Tortoise Journal, 21, 143 - 157.
Greece	Zakynthos		2020	1800	Nests	CC	Margaritoulis, D., Lourenço, G., Riggall, T.E., & Rees, A.F. (2022). Thirty-Eight Years of Loggerhead Turtle Nesting in Laganas Bay, Zakynthos, Greece: A Review. Chelonian Conservation and Biology: Celebrating 25 Years as the World's Turtle and Tortoise Journal, 21, 143 - 157.
Greece	Zakynthos		2021	1400	Nests	CC	Margaritoulis, D., Lourenço, G., Riggall, T.E., & Rees, A.F. (2022). Thirty-Eight Years of Loggerhead Turtle Nesting in Laganas Bay, Zakynthos, Greece: A Review. Chelonian Conservation and Biology: Celebrating 25 Years as the World's Turtle and Tortoise Journal, 21, 143 - 157.
Congo and Gabon	Congo and Gabon nesting beaches		1997	0	Nesters	DC	Casale, P., Abitsi, G., Agamboue, P. D., Augowet, E., Bayet, J. P., Billes, A., Bitsindou, A., Collins, T., Doherty, P. D., Faure, F. E., Fretey, J., Du Plessis, P., Gibudi, A., Godley, B. J., Kema Kema, J. R., Koumba Mabert, B. D., Lamou Boussamba, F., Maganga, P. B., Manfoumbi, J. C., … Formia, A. (2023). Conservation‐relevant reproductive parameters from long‐term tagging of two globally impor…
Congo and Gabon	Congo and Gabon nesting beaches		1998	4542	Nesters	DC	Casale, P., Abitsi, G., Agamboue, P. D., Augowet, E., Bayet, J. P., Billes, A., Bitsindou, A., Collins, T., Doherty, P. D., Faure, F. E., Fretey, J., Du Plessis, P., Gibudi, A., Godley, B. J., Kema Kema, J. R., Koumba Mabert, B. D., Lamou Boussamba, F., Maganga, P. B., Manfoumbi, J. C., … Formia, A. (2023). Conservation‐relevant reproductive parameters from long‐term tagging of two globally impor…
Congo and Gabon	Congo and Gabon nesting beaches		1999	10418	Nesters	DC	Casale, P., Abitsi, G., Agamboue, P. D., Augowet, E., Bayet, J. P., Billes, A., Bitsindou, A., Collins, T., Doherty, P. D., Faure, F. E., Fretey, J., Du Plessis, P., Gibudi, A., Godley, B. J., Kema Kema, J. R., Koumba Mabert, B. D., Lamou Boussamba, F., Maganga, P. B., Manfoumbi, J. C., … Formia, A. (2023). Conservation‐relevant reproductive parameters from long‐term tagging of two globally impor…
Congo and Gabon	Congo and Gabon nesting beaches		2000	8147	Nesters	DC	Casale, P., Abitsi, G., Agamboue, P. D., Augowet, E., Bayet, J. P., Billes, A., Bitsindou, A., Collins, T., Doherty, P. D., Faure, F. E., Fretey, J., Du Plessis, P., Gibudi, A., Godley, B. J., Kema Kema, J. R., Koumba Mabert, B. D., Lamou Boussamba, F., Maganga, P. B., Manfoumbi, J. C., … Formia, A. (2023). Conservation‐relevant reproductive parameters from long‐term tagging of two globally impor…
Congo and Gabon	Congo and Gabon nesting beaches		2001	12725	Nesters	DC	Casale, P., Abitsi, G., Agamboue, P. D., Augowet, E., Bayet, J. P., Billes, A., Bitsindou, A., Collins, T., Doherty, P. D., Faure, F. E., Fretey, J., Du Plessis, P., Gibudi, A., Godley, B. J., Kema Kema, J. R., Koumba Mabert, B. D., Lamou Boussamba, F., Maganga, P. B., Manfoumbi, J. C., … Formia, A. (2023). Conservation‐relevant reproductive parameters from long‐term tagging of two globally impor…
Congo and Gabon	Congo and Gabon nesting beaches		2002	19250	Nesters	DC	Casale, P., Abitsi, G., Agamboue, P. D., Augowet, E., Bayet, J. P., Billes, A., Bitsindou, A., Collins, T., Doherty, P. D., Faure, F. E., Fretey, J., Du Plessis, P., Gibudi, A., Godley, B. J., Kema Kema, J. R., Koumba Mabert, B. D., Lamou Boussamba, F., Maganga, P. B., Manfoumbi, J. C., … Formia, A. (2023). Conservation‐relevant reproductive parameters from long‐term tagging of two globally impor…
Congo and Gabon	Congo and Gabon nesting beaches		2003	3569	Nesters	DC	Casale, P., Abitsi, G., Agamboue, P. D., Augowet, E., Bayet, J. P., Billes, A., Bitsindou, A., Collins, T., Doherty, P. D., Faure, F. E., Fretey, J., Du Plessis, P., Gibudi, A., Godley, B. J., Kema Kema, J. R., Koumba Mabert, B. D., Lamou Boussamba, F., Maganga, P. B., Manfoumbi, J. C., … Formia, A. (2023). Conservation‐relevant reproductive parameters from long‐term tagging of two globally impor…
Congo and Gabon	Congo and Gabon nesting beaches		2004	3208	Nesters	DC	Casale, P., Abitsi, G., Agamboue, P. D., Augowet, E., Bayet, J. P., Billes, A., Bitsindou, A., Collins, T., Doherty, P. D., Faure, F. E., Fretey, J., Du Plessis, P., Gibudi, A., Godley, B. J., Kema Kema, J. R., Koumba Mabert, B. D., Lamou Boussamba, F., Maganga, P. B., Manfoumbi, J. C., … Formia, A. (2023). Conservation‐relevant reproductive parameters from long‐term tagging of two globally impor…
Congo and Gabon	Congo and Gabon nesting beaches		2005	17790	Nesters	DC	Casale, P., Abitsi, G., Agamboue, P. D., Augowet, E., Bayet, J. P., Billes, A., Bitsindou, A., Collins, T., Doherty, P. D., Faure, F. E., Fretey, J., Du Plessis, P., Gibudi, A., Godley, B. J., Kema Kema, J. R., Koumba Mabert, B. D., Lamou Boussamba, F., Maganga, P. B., Manfoumbi, J. C., … Formia, A. (2023). Conservation‐relevant reproductive parameters from long‐term tagging of two globally impor…
Congo and Gabon	Congo and Gabon nesting beaches		2006	22008	Nesters	DC	Casale, P., Abitsi, G., Agamboue, P. D., Augowet, E., Bayet, J. P., Billes, A., Bitsindou, A., Collins, T., Doherty, P. D., Faure, F. E., Fretey, J., Du Plessis, P., Gibudi, A., Godley, B. J., Kema Kema, J. R., Koumba Mabert, B. D., Lamou Boussamba, F., Maganga, P. B., Manfoumbi, J. C., … Formia, A. (2023). Conservation‐relevant reproductive parameters from long‐term tagging of two globally impor…
Congo and Gabon	Congo and Gabon nesting beaches		2007	3136	Nesters	DC	Casale, P., Abitsi, G., Agamboue, P. D., Augowet, E., Bayet, J. P., Billes, A., Bitsindou, A., Collins, T., Doherty, P. D., Faure, F. E., Fretey, J., Du Plessis, P., Gibudi, A., Godley, B. J., Kema Kema, J. R., Koumba Mabert, B. D., Lamou Boussamba, F., Maganga, P. B., Manfoumbi, J. C., … Formia, A. (2023). Conservation‐relevant reproductive parameters from long‐term tagging of two globally impor…
Congo and Gabon	Congo and Gabon nesting beaches		2008	631	Nesters	DC	Casale, P., Abitsi, G., Agamboue, P. D., Augowet, E., Bayet, J. P., Billes, A., Bitsindou, A., Collins, T., Doherty, P. D., Faure, F. E., Fretey, J., Du Plessis, P., Gibudi, A., Godley, B. J., Kema Kema, J. R., Koumba Mabert, B. D., Lamou Boussamba, F., Maganga, P. B., Manfoumbi, J. C., … Formia, A. (2023). Conservation‐relevant reproductive parameters from long‐term tagging of two globally impor…
Congo and Gabon	Congo and Gabon nesting beaches		2009	2776	Nesters	DC	Casale, P., Abitsi, G., Agamboue, P. D., Augowet, E., Bayet, J. P., Billes, A., Bitsindou, A., Collins, T., Doherty, P. D., Faure, F. E., Fretey, J., Du Plessis, P., Gibudi, A., Godley, B. J., Kema Kema, J. R., Koumba Mabert, B. D., Lamou Boussamba, F., Maganga, P. B., Manfoumbi, J. C., … Formia, A. (2023). Conservation‐relevant reproductive parameters from long‐term tagging of two globally impor…
Congo and Gabon	Congo and Gabon nesting beaches		2010	2578	Nesters	DC	Casale, P., Abitsi, G., Agamboue, P. D., Augowet, E., Bayet, J. P., Billes, A., Bitsindou, A., Collins, T., Doherty, P. D., Faure, F. E., Fretey, J., Du Plessis, P., Gibudi, A., Godley, B. J., Kema Kema, J. R., Koumba Mabert, B. D., Lamou Boussamba, F., Maganga, P. B., Manfoumbi, J. C., … Formia, A. (2023). Conservation‐relevant reproductive parameters from long‐term tagging of two globally impor…
Congo and Gabon	Congo and Gabon nesting beaches		2011	6651	Nesters	DC	Casale, P., Abitsi, G., Agamboue, P. D., Augowet, E., Bayet, J. P., Billes, A., Bitsindou, A., Collins, T., Doherty, P. D., Faure, F. E., Fretey, J., Du Plessis, P., Gibudi, A., Godley, B. J., Kema Kema, J. R., Koumba Mabert, B. D., Lamou Boussamba, F., Maganga, P. B., Manfoumbi, J. C., … Formia, A. (2023). Conservation‐relevant reproductive parameters from long‐term tagging of two globally impor…
Congo and Gabon	Congo and Gabon nesting beaches		2012	9535	Nesters	DC	Casale, P., Abitsi, G., Agamboue, P. D., Augowet, E., Bayet, J. P., Billes, A., Bitsindou, A., Collins, T., Doherty, P. D., Faure, F. E., Fretey, J., Du Plessis, P., Gibudi, A., Godley, B. J., Kema Kema, J. R., Koumba Mabert, B. D., Lamou Boussamba, F., Maganga, P. B., Manfoumbi, J. C., … Formia, A. (2023). Conservation‐relevant reproductive parameters from long‐term tagging of two globally impor…
Congo and Gabon	Congo and Gabon nesting beaches		2013	8201	Nesters	DC	Casale, P., Abitsi, G., Agamboue, P. D., Augowet, E., Bayet, J. P., Billes, A., Bitsindou, A., Collins, T., Doherty, P. D., Faure, F. E., Fretey, J., Du Plessis, P., Gibudi, A., Godley, B. J., Kema Kema, J. R., Koumba Mabert, B. D., Lamou Boussamba, F., Maganga, P. B., Manfoumbi, J. C., … Formia, A. (2023). Conservation‐relevant reproductive parameters from long‐term tagging of two globally impor…
Congo and Gabon	Congo and Gabon nesting beaches		2014	7985	Nesters	DC	Casale, P., Abitsi, G., Agamboue, P. D., Augowet, E., Bayet, J. P., Billes, A., Bitsindou, A., Collins, T., Doherty, P. D., Faure, F. E., Fretey, J., Du Plessis, P., Gibudi, A., Godley, B. J., Kema Kema, J. R., Koumba Mabert, B. D., Lamou Boussamba, F., Maganga, P. B., Manfoumbi, J. C., … Formia, A. (2023). Conservation‐relevant reproductive parameters from long‐term tagging of two globally impor…
Congo and Gabon	Congo and Gabon nesting beaches		2015	1280	Nesters	DC	Casale, P., Abitsi, G., Agamboue, P. D., Augowet, E., Bayet, J. P., Billes, A., Bitsindou, A., Collins, T., Doherty, P. D., Faure, F. E., Fretey, J., Du Plessis, P., Gibudi, A., Godley, B. J., Kema Kema, J. R., Koumba Mabert, B. D., Lamou Boussamba, F., Maganga, P. B., Manfoumbi, J. C., … Formia, A. (2023). Conservation‐relevant reproductive parameters from long‐term tagging of two globally impor…
Congo and Gabon	Congo and Gabon nesting beaches		2016	2307	Nesters	DC	Casale, P., Abitsi, G., Agamboue, P. D., Augowet, E., Bayet, J. P., Billes, A., Bitsindou, A., Collins, T., Doherty, P. D., Faure, F. E., Fretey, J., Du Plessis, P., Gibudi, A., Godley, B. J., Kema Kema, J. R., Koumba Mabert, B. D., Lamou Boussamba, F., Maganga, P. B., Manfoumbi, J. C., … Formia, A. (2023). Conservation‐relevant reproductive parameters from long‐term tagging of two globally impor…
Congo and Gabon	Congo and Gabon nesting beaches		2017	11193	Nesters	DC	Casale, P., Abitsi, G., Agamboue, P. D., Augowet, E., Bayet, J. P., Billes, A., Bitsindou, A., Collins, T., Doherty, P. D., Faure, F. E., Fretey, J., Du Plessis, P., Gibudi, A., Godley, B. J., Kema Kema, J. R., Koumba Mabert, B. D., Lamou Boussamba, F., Maganga, P. B., Manfoumbi, J. C., … Formia, A. (2023). Conservation‐relevant reproductive parameters from long‐term tagging of two globally impor…
Congo and Gabon	Congo and Gabon nesting beaches		1997	0	Nesters	LO	Casale, P., Abitsi, G., Agamboue, P. D., Augowet, E., Bayet, J. P., Billes, A., Bitsindou, A., Collins, T., Doherty, P. D., Faure, F. E., Fretey, J., Du Plessis, P., Gibudi, A., Godley, B. J., Kema Kema, J. R., Koumba Mabert, B. D., Lamou Boussamba, F., Maganga, P. B., Manfoumbi, J. C., … Formia, A. (2023). Conservation‐relevant reproductive parameters from long‐term tagging of two globally impor…
Congo and Gabon	Congo and Gabon nesting beaches		1998	706	Nesters	LO	Casale, P., Abitsi, G., Agamboue, P. D., Augowet, E., Bayet, J. P., Billes, A., Bitsindou, A., Collins, T., Doherty, P. D., Faure, F. E., Fretey, J., Du Plessis, P., Gibudi, A., Godley, B. J., Kema Kema, J. R., Koumba Mabert, B. D., Lamou Boussamba, F., Maganga, P. B., Manfoumbi, J. C., … Formia, A. (2023). Conservation‐relevant reproductive parameters from long‐term tagging of two globally impor…
Congo and Gabon	Congo and Gabon nesting beaches		1999	145	Nesters	LO	Casale, P., Abitsi, G., Agamboue, P. D., Augowet, E., Bayet, J. P., Billes, A., Bitsindou, A., Collins, T., Doherty, P. D., Faure, F. E., Fretey, J., Du Plessis, P., Gibudi, A., Godley, B. J., Kema Kema, J. R., Koumba Mabert, B. D., Lamou Boussamba, F., Maganga, P. B., Manfoumbi, J. C., … Formia, A. (2023). Conservation‐relevant reproductive parameters from long‐term tagging of two globally impor…
Congo and Gabon	Congo and Gabon nesting beaches		2000	238	Nesters	LO	Casale, P., Abitsi, G., Agamboue, P. D., Augowet, E., Bayet, J. P., Billes, A., Bitsindou, A., Collins, T., Doherty, P. D., Faure, F. E., Fretey, J., Du Plessis, P., Gibudi, A., Godley, B. J., Kema Kema, J. R., Koumba Mabert, B. D., Lamou Boussamba, F., Maganga, P. B., Manfoumbi, J. C., … Formia, A. (2023). Conservation‐relevant reproductive parameters from long‐term tagging of two globally impor…
Congo and Gabon	Congo and Gabon nesting beaches		2001	153	Nesters	LO	Casale, P., Abitsi, G., Agamboue, P. D., Augowet, E., Bayet, J. P., Billes, A., Bitsindou, A., Collins, T., Doherty, P. D., Faure, F. E., Fretey, J., Du Plessis, P., Gibudi, A., Godley, B. J., Kema Kema, J. R., Koumba Mabert, B. D., Lamou Boussamba, F., Maganga, P. B., Manfoumbi, J. C., … Formia, A. (2023). Conservation‐relevant reproductive parameters from long‐term tagging of two globally impor…
Congo and Gabon	Congo and Gabon nesting beaches		2002	646	Nesters	LO	Casale, P., Abitsi, G., Agamboue, P. D., Augowet, E., Bayet, J. P., Billes, A., Bitsindou, A., Collins, T., Doherty, P. D., Faure, F. E., Fretey, J., Du Plessis, P., Gibudi, A., Godley, B. J., Kema Kema, J. R., Koumba Mabert, B. D., Lamou Boussamba, F., Maganga, P. B., Manfoumbi, J. C., … Formia, A. (2023). Conservation‐relevant reproductive parameters from long‐term tagging of two globally impor…
Congo and Gabon	Congo and Gabon nesting beaches		2003	799	Nesters	LO	Casale, P., Abitsi, G., Agamboue, P. D., Augowet, E., Bayet, J. P., Billes, A., Bitsindou, A., Collins, T., Doherty, P. D., Faure, F. E., Fretey, J., Du Plessis, P., Gibudi, A., Godley, B. J., Kema Kema, J. R., Koumba Mabert, B. D., Lamou Boussamba, F., Maganga, P. B., Manfoumbi, J. C., … Formia, A. (2023). Conservation‐relevant reproductive parameters from long‐term tagging of two globally impor…
Congo and Gabon	Congo and Gabon nesting beaches		2004	2032	Nesters	LO	Casale, P., Abitsi, G., Agamboue, P. D., Augowet, E., Bayet, J. P., Billes, A., Bitsindou, A., Collins, T., Doherty, P. D., Faure, F. E., Fretey, J., Du Plessis, P., Gibudi, A., Godley, B. J., Kema Kema, J. R., Koumba Mabert, B. D., Lamou Boussamba, F., Maganga, P. B., Manfoumbi, J. C., … Formia, A. (2023). Conservation‐relevant reproductive parameters from long‐term tagging of two globally impor…
Congo and Gabon	Congo and Gabon nesting beaches		2005	1930	Nesters	LO	Casale, P., Abitsi, G., Agamboue, P. D., Augowet, E., Bayet, J. P., Billes, A., Bitsindou, A., Collins, T., Doherty, P. D., Faure, F. E., Fretey, J., Du Plessis, P., Gibudi, A., Godley, B. J., Kema Kema, J. R., Koumba Mabert, B. D., Lamou Boussamba, F., Maganga, P. B., Manfoumbi, J. C., … Formia, A. (2023). Conservation‐relevant reproductive parameters from long‐term tagging of two globally impor…
Congo and Gabon	Congo and Gabon nesting beaches		2006	978	Nesters	LO	Casale, P., Abitsi, G., Agamboue, P. D., Augowet, E., Bayet, J. P., Billes, A., Bitsindou, A., Collins, T., Doherty, P. D., Faure, F. E., Fretey, J., Du Plessis, P., Gibudi, A., Godley, B. J., Kema Kema, J. R., Koumba Mabert, B. D., Lamou Boussamba, F., Maganga, P. B., Manfoumbi, J. C., … Formia, A. (2023). Conservation‐relevant reproductive parameters from long‐term tagging of two globally impor…
Congo and Gabon	Congo and Gabon nesting beaches		2007	850	Nesters	LO	Casale, P., Abitsi, G., Agamboue, P. D., Augowet, E., Bayet, J. P., Billes, A., Bitsindou, A., Collins, T., Doherty, P. D., Faure, F. E., Fretey, J., Du Plessis, P., Gibudi, A., Godley, B. J., Kema Kema, J. R., Koumba Mabert, B. D., Lamou Boussamba, F., Maganga, P. B., Manfoumbi, J. C., … Formia, A. (2023). Conservation‐relevant reproductive parameters from long‐term tagging of two globally impor…
Congo and Gabon	Congo and Gabon nesting beaches		2008	395	Nesters	LO	Casale, P., Abitsi, G., Agamboue, P. D., Augowet, E., Bayet, J. P., Billes, A., Bitsindou, A., Collins, T., Doherty, P. D., Faure, F. E., Fretey, J., Du Plessis, P., Gibudi, A., Godley, B. J., Kema Kema, J. R., Koumba Mabert, B. D., Lamou Boussamba, F., Maganga, P. B., Manfoumbi, J. C., … Formia, A. (2023). Conservation‐relevant reproductive parameters from long‐term tagging of two globally impor…
Congo and Gabon	Congo and Gabon nesting beaches		2009	2704	Nesters	LO	Casale, P., Abitsi, G., Agamboue, P. D., Augowet, E., Bayet, J. P., Billes, A., Bitsindou, A., Collins, T., Doherty, P. D., Faure, F. E., Fretey, J., Du Plessis, P., Gibudi, A., Godley, B. J., Kema Kema, J. R., Koumba Mabert, B. D., Lamou Boussamba, F., Maganga, P. B., Manfoumbi, J. C., … Formia, A. (2023). Conservation‐relevant reproductive parameters from long‐term tagging of two globally impor…
Congo and Gabon	Congo and Gabon nesting beaches		2010	752	Nesters	LO	Casale, P., Abitsi, G., Agamboue, P. D., Augowet, E., Bayet, J. P., Billes, A., Bitsindou, A., Collins, T., Doherty, P. D., Faure, F. E., Fretey, J., Du Plessis, P., Gibudi, A., Godley, B. J., Kema Kema, J. R., Koumba Mabert, B. D., Lamou Boussamba, F., Maganga, P. B., Manfoumbi, J. C., … Formia, A. (2023). Conservation‐relevant reproductive parameters from long‐term tagging of two globally impor…
Congo and Gabon	Congo and Gabon nesting beaches		2011	1615	Nesters	LO	Casale, P., Abitsi, G., Agamboue, P. D., Augowet, E., Bayet, J. P., Billes, A., Bitsindou, A., Collins, T., Doherty, P. D., Faure, F. E., Fretey, J., Du Plessis, P., Gibudi, A., Godley, B. J., Kema Kema, J. R., Koumba Mabert, B. D., Lamou Boussamba, F., Maganga, P. B., Manfoumbi, J. C., … Formia, A. (2023). Conservation‐relevant reproductive parameters from long‐term tagging of two globally impor…
Congo and Gabon	Congo and Gabon nesting beaches		2012	1156	Nesters	LO	Casale, P., Abitsi, G., Agamboue, P. D., Augowet, E., Bayet, J. P., Billes, A., Bitsindou, A., Collins, T., Doherty, P. D., Faure, F. E., Fretey, J., Du Plessis, P., Gibudi, A., Godley, B. J., Kema Kema, J. R., Koumba Mabert, B. D., Lamou Boussamba, F., Maganga, P. B., Manfoumbi, J. C., … Formia, A. (2023). Conservation‐relevant reproductive parameters from long‐term tagging of two globally impor…
Congo and Gabon	Congo and Gabon nesting beaches		2013	1505	Nesters	LO	Casale, P., Abitsi, G., Agamboue, P. D., Augowet, E., Bayet, J. P., Billes, A., Bitsindou, A., Collins, T., Doherty, P. D., Faure, F. E., Fretey, J., Du Plessis, P., Gibudi, A., Godley, B. J., Kema Kema, J. R., Koumba Mabert, B. D., Lamou Boussamba, F., Maganga, P. B., Manfoumbi, J. C., … Formia, A. (2023). Conservation‐relevant reproductive parameters from long‐term tagging of two globally impor…
Congo and Gabon	Congo and Gabon nesting beaches		2014	1717	Nesters	LO	Casale, P., Abitsi, G., Agamboue, P. D., Augowet, E., Bayet, J. P., Billes, A., Bitsindou, A., Collins, T., Doherty, P. D., Faure, F. E., Fretey, J., Du Plessis, P., Gibudi, A., Godley, B. J., Kema Kema, J. R., Koumba Mabert, B. D., Lamou Boussamba, F., Maganga, P. B., Manfoumbi, J. C., … Formia, A. (2023). Conservation‐relevant reproductive parameters from long‐term tagging of two globally impor…
Congo and Gabon	Congo and Gabon nesting beaches		2015	2912	Nesters	LO	Casale, P., Abitsi, G., Agamboue, P. D., Augowet, E., Bayet, J. P., Billes, A., Bitsindou, A., Collins, T., Doherty, P. D., Faure, F. E., Fretey, J., Du Plessis, P., Gibudi, A., Godley, B. J., Kema Kema, J. R., Koumba Mabert, B. D., Lamou Boussamba, F., Maganga, P. B., Manfoumbi, J. C., … Formia, A. (2023). Conservation‐relevant reproductive parameters from long‐term tagging of two globally impor…
Congo and Gabon	Congo and Gabon nesting beaches		2016	2529	Nesters	LO	Casale, P., Abitsi, G., Agamboue, P. D., Augowet, E., Bayet, J. P., Billes, A., Bitsindou, A., Collins, T., Doherty, P. D., Faure, F. E., Fretey, J., Du Plessis, P., Gibudi, A., Godley, B. J., Kema Kema, J. R., Koumba Mabert, B. D., Lamou Boussamba, F., Maganga, P. B., Manfoumbi, J. C., … Formia, A. (2023). Conservation‐relevant reproductive parameters from long‐term tagging of two globally impor…
Congo and Gabon	Congo and Gabon nesting beaches		2017	3014	Nesters	LO	Casale, P., Abitsi, G., Agamboue, P. D., Augowet, E., Bayet, J. P., Billes, A., Bitsindou, A., Collins, T., Doherty, P. D., Faure, F. E., Fretey, J., Du Plessis, P., Gibudi, A., Godley, B. J., Kema Kema, J. R., Koumba Mabert, B. D., Lamou Boussamba, F., Maganga, P. B., Manfoumbi, J. C., … Formia, A. (2023). Conservation‐relevant reproductive parameters from long‐term tagging of two globally impor…
New Caledonia	d’Entrecasteaux Reefs		1988	42426	Tracks	CM	Fretey, J., Read, T., Carron, L., Fontfreyde, C., Fourdrain, A., Kerandel, J., . . . Girondot, M. (2023). From terra incognita to hotspot: The largest South Pacific green turtle nesting population in the forgotten reefs of New Caledonia. Oryx, 57(5), 626-636. doi:10.1017/S0030605323000108
New Caledonia	d’Entrecasteaux Reefs		1991	16852	Tracks	CM	Fretey, J., Read, T., Carron, L., Fontfreyde, C., Fourdrain, A., Kerandel, J., . . . Girondot, M. (2023). From terra incognita to hotspot: The largest South Pacific green turtle nesting population in the forgotten reefs of New Caledonia. Oryx, 57(5), 626-636. doi:10.1017/S0030605323000108
New Caledonia	d’Entrecasteaux Reefs		1992	8202	Tracks	CM	Fretey, J., Read, T., Carron, L., Fontfreyde, C., Fourdrain, A., Kerandel, J., . . . Girondot, M. (2023). From terra incognita to hotspot: The largest South Pacific green turtle nesting population in the forgotten reefs of New Caledonia. Oryx, 57(5), 626-636. doi:10.1017/S0030605323000108
New Caledonia	d’Entrecasteaux Reefs		2002	124520	Tracks	CM	Fretey, J., Read, T., Carron, L., Fontfreyde, C., Fourdrain, A., Kerandel, J., . . . Girondot, M. (2023). From terra incognita to hotspot: The largest South Pacific green turtle nesting population in the forgotten reefs of New Caledonia. Oryx, 57(5), 626-636. doi:10.1017/S0030605323000108
New Caledonia	d’Entrecasteaux Reefs		2003	24790	Tracks	CM	Fretey, J., Read, T., Carron, L., Fontfreyde, C., Fourdrain, A., Kerandel, J., . . . Girondot, M. (2023). From terra incognita to hotspot: The largest South Pacific green turtle nesting population in the forgotten reefs of New Caledonia. Oryx, 57(5), 626-636. doi:10.1017/S0030605323000108
New Caledonia	d’Entrecasteaux Reefs		2004	127127	Tracks	CM	Fretey, J., Read, T., Carron, L., Fontfreyde, C., Fourdrain, A., Kerandel, J., . . . Girondot, M. (2023). From terra incognita to hotspot: The largest South Pacific green turtle nesting population in the forgotten reefs of New Caledonia. Oryx, 57(5), 626-636. doi:10.1017/S0030605323000108
New Caledonia	d’Entrecasteaux Reefs		2007	20989	Tracks	CM	Fretey, J., Read, T., Carron, L., Fontfreyde, C., Fourdrain, A., Kerandel, J., . . . Girondot, M. (2023). From terra incognita to hotspot: The largest South Pacific green turtle nesting population in the forgotten reefs of New Caledonia. Oryx, 57(5), 626-636. doi:10.1017/S0030605323000108
New Caledonia	d’Entrecasteaux Reefs		2008	64170	Tracks	CM	Fretey, J., Read, T., Carron, L., Fontfreyde, C., Fourdrain, A., Kerandel, J., . . . Girondot, M. (2023). From terra incognita to hotspot: The largest South Pacific green turtle nesting population in the forgotten reefs of New Caledonia. Oryx, 57(5), 626-636. doi:10.1017/S0030605323000108
New Caledonia	d’Entrecasteaux Reefs		2009	14206	Tracks	CM	Fretey, J., Read, T., Carron, L., Fontfreyde, C., Fourdrain, A., Kerandel, J., . . . Girondot, M. (2023). From terra incognita to hotspot: The largest South Pacific green turtle nesting population in the forgotten reefs of New Caledonia. Oryx, 57(5), 626-636. doi:10.1017/S0030605323000108
New Caledonia	d’Entrecasteaux Reefs		2010	52504	Tracks	CM	Fretey, J., Read, T., Carron, L., Fontfreyde, C., Fourdrain, A., Kerandel, J., . . . Girondot, M. (2023). From terra incognita to hotspot: The largest South Pacific green turtle nesting population in the forgotten reefs of New Caledonia. Oryx, 57(5), 626-636. doi:10.1017/S0030605323000108
New Caledonia	d’Entrecasteaux Reefs		2011	49300	Tracks	CM	Fretey, J., Read, T., Carron, L., Fontfreyde, C., Fourdrain, A., Kerandel, J., . . . Girondot, M. (2023). From terra incognita to hotspot: The largest South Pacific green turtle nesting population in the forgotten reefs of New Caledonia. Oryx, 57(5), 626-636. doi:10.1017/S0030605323000108
New Caledonia	d’Entrecasteaux Reefs		2012	5157	Tracks	CM	Fretey, J., Read, T., Carron, L., Fontfreyde, C., Fourdrain, A., Kerandel, J., . . . Girondot, M. (2023). From terra incognita to hotspot: The largest South Pacific green turtle nesting population in the forgotten reefs of New Caledonia. Oryx, 57(5), 626-636. doi:10.1017/S0030605323000108
New Caledonia	d’Entrecasteaux Reefs		2013	52282	Tracks	CM	Fretey, J., Read, T., Carron, L., Fontfreyde, C., Fourdrain, A., Kerandel, J., . . . Girondot, M. (2023). From terra incognita to hotspot: The largest South Pacific green turtle nesting population in the forgotten reefs of New Caledonia. Oryx, 57(5), 626-636. doi:10.1017/S0030605323000108
New Caledonia	d’Entrecasteaux Reefs		2014	44571	Tracks	CM	Fretey, J., Read, T., Carron, L., Fontfreyde, C., Fourdrain, A., Kerandel, J., . . . Girondot, M. (2023). From terra incognita to hotspot: The largest South Pacific green turtle nesting population in the forgotten reefs of New Caledonia. Oryx, 57(5), 626-636. doi:10.1017/S0030605323000108
New Caledonia	d’Entrecasteaux Reefs		2015	32166	Tracks	CM	Fretey, J., Read, T., Carron, L., Fontfreyde, C., Fourdrain, A., Kerandel, J., . . . Girondot, M. (2023). From terra incognita to hotspot: The largest South Pacific green turtle nesting population in the forgotten reefs of New Caledonia. Oryx, 57(5), 626-636. doi:10.1017/S0030605323000108
New Caledonia	d’Entrecasteaux Reefs		2016	39854	Tracks	CM	Fretey, J., Read, T., Carron, L., Fontfreyde, C., Fourdrain, A., Kerandel, J., . . . Girondot, M. (2023). From terra incognita to hotspot: The largest South Pacific green turtle nesting population in the forgotten reefs of New Caledonia. Oryx, 57(5), 626-636. doi:10.1017/S0030605323000108
New Caledonia	d’Entrecasteaux Reefs		2017	60688	Tracks	CM	Fretey, J., Read, T., Carron, L., Fontfreyde, C., Fourdrain, A., Kerandel, J., . . . Girondot, M. (2023). From terra incognita to hotspot: The largest South Pacific green turtle nesting population in the forgotten reefs of New Caledonia. Oryx, 57(5), 626-636. doi:10.1017/S0030605323000108
New Caledonia	d’Entrecasteaux Reefs		2018	12038	Tracks	CM	Fretey, J., Read, T., Carron, L., Fontfreyde, C., Fourdrain, A., Kerandel, J., . . . Girondot, M. (2023). From terra incognita to hotspot: The largest South Pacific green turtle nesting population in the forgotten reefs of New Caledonia. Oryx, 57(5), 626-636. doi:10.1017/S0030605323000108
New Caledonia	d’Entrecasteaux Reefs		2019	18599	Tracks	CM	Fretey, J., Read, T., Carron, L., Fontfreyde, C., Fourdrain, A., Kerandel, J., . . . Girondot, M. (2023). From terra incognita to hotspot: The largest South Pacific green turtle nesting population in the forgotten reefs of New Caledonia. Oryx, 57(5), 626-636. doi:10.1017/S0030605323000108
New Caledonia	d’Entrecasteaux Reefs		2021	73975	Tracks	CM	Fretey, J., Read, T., Carron, L., Fontfreyde, C., Fourdrain, A., Kerandel, J., . . . Girondot, M. (2023). From terra incognita to hotspot: The largest South Pacific green turtle nesting population in the forgotten reefs of New Caledonia. Oryx, 57(5), 626-636. doi:10.1017/S0030605323000108
Mexico	Baja California	Bahía de los Ángeles	1995	0.535714	Turtles/12hr	CM	Early‐Capistrán, M. M., Solana‐Arellano, E., Abreu‐Grobois, F. A., Garibay‐Melo, G., Seminoff, J. A., Sáenz‐Arroyo, A., & Narchi, N. E. (2022). Integrating local ecological knowledge, ecological monitoring, and computer simulation to evaluate conservation outcomes. Conservation Letters, 15(6), e12921. https://doi.org/10.1111/conl.12921
Mexico	Baja California	Bahía de los Ángeles	1996	0.714286	Turtles/12hr	CM	Early‐Capistrán, M. M., Solana‐Arellano, E., Abreu‐Grobois, F. A., Garibay‐Melo, G., Seminoff, J. A., Sáenz‐Arroyo, A., & Narchi, N. E. (2022). Integrating local ecological knowledge, ecological monitoring, and computer simulation to evaluate conservation outcomes. Conservation Letters, 15(6), e12921. https://doi.org/10.1111/conl.12921
Mexico	Baja California	Bahía de los Ángeles	1997	0.267857	Turtles/12hr	CM	Early‐Capistrán, M. M., Solana‐Arellano, E., Abreu‐Grobois, F. A., Garibay‐Melo, G., Seminoff, J. A., Sáenz‐Arroyo, A., & Narchi, N. E. (2022). Integrating local ecological knowledge, ecological monitoring, and computer simulation to evaluate conservation outcomes. Conservation Letters, 15(6), e12921. https://doi.org/10.1111/conl.12921
Mexico	Baja California	Bahía de los Ángeles	1998	0.625	Turtles/12hr	CM	Early‐Capistrán, M. M., Solana‐Arellano, E., Abreu‐Grobois, F. A., Garibay‐Melo, G., Seminoff, J. A., Sáenz‐Arroyo, A., & Narchi, N. E. (2022). Integrating local ecological knowledge, ecological monitoring, and computer simulation to evaluate conservation outcomes. Conservation Letters, 15(6), e12921. https://doi.org/10.1111/conl.12921
Mexico	Baja California	Bahía de los Ángeles	1999	0.223214	Turtles/12hr	CM	Early‐Capistrán, M. M., Solana‐Arellano, E., Abreu‐Grobois, F. A., Garibay‐Melo, G., Seminoff, J. A., Sáenz‐Arroyo, A., & Narchi, N. E. (2022). Integrating local ecological knowledge, ecological monitoring, and computer simulation to evaluate conservation outcomes. Conservation Letters, 15(6), e12921. https://doi.org/10.1111/conl.12921
Mexico	Baja California	Bahía de los Ángeles	2000	0.223214	Turtles/12hr	CM	Early‐Capistrán, M. M., Solana‐Arellano, E., Abreu‐Grobois, F. A., Garibay‐Melo, G., Seminoff, J. A., Sáenz‐Arroyo, A., & Narchi, N. E. (2022). Integrating local ecological knowledge, ecological monitoring, and computer simulation to evaluate conservation outcomes. Conservation Letters, 15(6), e12921. https://doi.org/10.1111/conl.12921
Mexico	Baja California	Bahía de los Ángeles	2001	0.178571	Turtles/12hr	CM	Early‐Capistrán, M. M., Solana‐Arellano, E., Abreu‐Grobois, F. A., Garibay‐Melo, G., Seminoff, J. A., Sáenz‐Arroyo, A., & Narchi, N. E. (2022). Integrating local ecological knowledge, ecological monitoring, and computer simulation to evaluate conservation outcomes. Conservation Letters, 15(6), e12921. https://doi.org/10.1111/conl.12921
Mexico	Baja California	Bahía de los Ángeles	2002	0.133929	Turtles/12hr	CM	Early‐Capistrán, M. M., Solana‐Arellano, E., Abreu‐Grobois, F. A., Garibay‐Melo, G., Seminoff, J. A., Sáenz‐Arroyo, A., & Narchi, N. E. (2022). Integrating local ecological knowledge, ecological monitoring, and computer simulation to evaluate conservation outcomes. Conservation Letters, 15(6), e12921. https://doi.org/10.1111/conl.12921
Mexico	Baja California	Bahía de los Ángeles	2003	0.267857	Turtles/12hr	CM	Early‐Capistrán, M. M., Solana‐Arellano, E., Abreu‐Grobois, F. A., Garibay‐Melo, G., Seminoff, J. A., Sáenz‐Arroyo, A., & Narchi, N. E. (2022). Integrating local ecological knowledge, ecological monitoring, and computer simulation to evaluate conservation outcomes. Conservation Letters, 15(6), e12921. https://doi.org/10.1111/conl.12921
Mexico	Baja California	Bahía de los Ángeles	2004	0.446429	Turtles/12hr	CM	Early‐Capistrán, M. M., Solana‐Arellano, E., Abreu‐Grobois, F. A., Garibay‐Melo, G., Seminoff, J. A., Sáenz‐Arroyo, A., & Narchi, N. E. (2022). Integrating local ecological knowledge, ecological monitoring, and computer simulation to evaluate conservation outcomes. Conservation Letters, 15(6), e12921. https://doi.org/10.1111/conl.12921
Mexico	Baja California	Bahía de los Ángeles	2005	0.803571	Turtles/12hr	CM	Early‐Capistrán, M. M., Solana‐Arellano, E., Abreu‐Grobois, F. A., Garibay‐Melo, G., Seminoff, J. A., Sáenz‐Arroyo, A., & Narchi, N. E. (2022). Integrating local ecological knowledge, ecological monitoring, and computer simulation to evaluate conservation outcomes. Conservation Letters, 15(6), e12921. https://doi.org/10.1111/conl.12921
Mexico	Baja California	Bahía de los Ángeles	2009	2.14286	Turtles/12hr	CM	Early‐Capistrán, M. M., Solana‐Arellano, E., Abreu‐Grobois, F. A., Garibay‐Melo, G., Seminoff, J. A., Sáenz‐Arroyo, A., & Narchi, N. E. (2022). Integrating local ecological knowledge, ecological monitoring, and computer simulation to evaluate conservation outcomes. Conservation Letters, 15(6), e12921. https://doi.org/10.1111/conl.12921
Mexico	Baja California	Bahía de los Ángeles	2010	2.23214	Turtles/12hr	CM	Early‐Capistrán, M. M., Solana‐Arellano, E., Abreu‐Grobois, F. A., Garibay‐Melo, G., Seminoff, J. A., Sáenz‐Arroyo, A., & Narchi, N. E. (2022). Integrating local ecological knowledge, ecological monitoring, and computer simulation to evaluate conservation outcomes. Conservation Letters, 15(6), e12921. https://doi.org/10.1111/conl.12921
Mexico	Baja California	Bahía de los Ángeles	2011	6.60714	Turtles/12hr	CM	Early‐Capistrán, M. M., Solana‐Arellano, E., Abreu‐Grobois, F. A., Garibay‐Melo, G., Seminoff, J. A., Sáenz‐Arroyo, A., & Narchi, N. E. (2022). Integrating local ecological knowledge, ecological monitoring, and computer simulation to evaluate conservation outcomes. Conservation Letters, 15(6), e12921. https://doi.org/10.1111/conl.12921
Mexico	Baja California	Bahía de los Ángeles	2012	8.39286	Turtles/12hr	CM	Early‐Capistrán, M. M., Solana‐Arellano, E., Abreu‐Grobois, F. A., Garibay‐Melo, G., Seminoff, J. A., Sáenz‐Arroyo, A., & Narchi, N. E. (2022). Integrating local ecological knowledge, ecological monitoring, and computer simulation to evaluate conservation outcomes. Conservation Letters, 15(6), e12921. https://doi.org/10.1111/conl.12921
Mexico	Baja California	Bahía de los Ángeles	2013	4.64286	Turtles/12hr	CM	Early‐Capistrán, M. M., Solana‐Arellano, E., Abreu‐Grobois, F. A., Garibay‐Melo, G., Seminoff, J. A., Sáenz‐Arroyo, A., & Narchi, N. E. (2022). Integrating local ecological knowledge, ecological monitoring, and computer simulation to evaluate conservation outcomes. Conservation Letters, 15(6), e12921. https://doi.org/10.1111/conl.12921
Mexico	Baja California	Bahía de los Ángeles	2014	7.32143	Turtles/12hr	CM	Early‐Capistrán, M. M., Solana‐Arellano, E., Abreu‐Grobois, F. A., Garibay‐Melo, G., Seminoff, J. A., Sáenz‐Arroyo, A., & Narchi, N. E. (2022). Integrating local ecological knowledge, ecological monitoring, and computer simulation to evaluate conservation outcomes. Conservation Letters, 15(6), e12921. https://doi.org/10.1111/conl.12921
Mexico	Baja California	Bahía de los Ángeles	2015	4.01786	Turtles/12hr	CM	Early‐Capistrán, M. M., Solana‐Arellano, E., Abreu‐Grobois, F. A., Garibay‐Melo, G., Seminoff, J. A., Sáenz‐Arroyo, A., & Narchi, N. E. (2022). Integrating local ecological knowledge, ecological monitoring, and computer simulation to evaluate conservation outcomes. Conservation Letters, 15(6), e12921. https://doi.org/10.1111/conl.12921
Mexico	Baja California	Bahía de los Ángeles	2018	11.25	Turtles/12hr	CM	Early‐Capistrán, M. M., Solana‐Arellano, E., Abreu‐Grobois, F. A., Garibay‐Melo, G., Seminoff, J. A., Sáenz‐Arroyo, A., & Narchi, N. E. (2022). Integrating local ecological knowledge, ecological monitoring, and computer simulation to evaluate conservation outcomes. Conservation Letters, 15(6), e12921. https://doi.org/10.1111/conl.12921
Australia	Heron Island		1964	198.347	Nesting counts	CM	https://apps.information.qld.gov.au/TurtleDistribution
Australia	Heron Island		1965	595.041	Nesting counts	CM	https://apps.information.qld.gov.au/TurtleDistribution
Australia	Heron Island		1967	542.149	Nesting counts	CM	https://apps.information.qld.gov.au/TurtleDistribution
Australia	Heron Island		1968	290.909	Nesting counts	CM	https://apps.information.qld.gov.au/TurtleDistribution
Australia	Heron Island		1969	343.802	Nesting counts	CM	https://apps.information.qld.gov.au/TurtleDistribution
Australia	Heron Island		1974	1123.97	Nesting counts	CM	https://apps.information.qld.gov.au/TurtleDistribution
Australia	Heron Island		1975	13.2231	Nesting counts	CM	https://apps.information.qld.gov.au/TurtleDistribution
Australia	Heron Island		1976	370.248	Nesting counts	CM	https://apps.information.qld.gov.au/TurtleDistribution
Australia	Heron Island		1977	39.6694	Nesting counts	CM	https://apps.information.qld.gov.au/TurtleDistribution
Australia	Heron Island		1979	515.702	Nesting counts	CM	https://apps.information.qld.gov.au/TurtleDistribution
Australia	Heron Island		1980	330.579	Nesting counts	CM	https://apps.information.qld.gov.au/TurtleDistribution
Australia	Heron Island		1981	899.174	Nesting counts	CM	https://apps.information.qld.gov.au/TurtleDistribution
Australia	Heron Island		1982	132.231	Nesting counts	CM	https://apps.information.qld.gov.au/TurtleDistribution
Australia	Heron Island		1983	112.397	Nesting counts	CM	https://apps.information.qld.gov.au/TurtleDistribution
Australia	Heron Island		1984	1494.21	Nesting counts	CM	https://apps.information.qld.gov.au/TurtleDistribution
Australia	Heron Island		1985	26.4463	Nesting counts	CM	https://apps.information.qld.gov.au/TurtleDistribution
Australia	Heron Island		1987	925	Nesting counts	CM	https://apps.information.qld.gov.au/TurtleDistribution
Australia	Heron Island		1988	105.785	Nesting counts	CM	https://apps.information.qld.gov.au/TurtleDistribution
Australia	Heron Island		1989	1031.4	Nesting counts	CM	https://apps.information.qld.gov.au/TurtleDistribution
Australia	Heron Island		1990	105.785	Nesting counts	CM	https://apps.information.qld.gov.au/TurtleDistribution
Australia	Heron Island		1991	608.264	Nesting counts	CM	https://apps.information.qld.gov.au/TurtleDistribution
Australia	Heron Island		1992	502.479	Nesting counts	CM	https://apps.information.qld.gov.au/TurtleDistribution
Australia	Heron Island		1993	489.256	Nesting counts	CM	https://apps.information.qld.gov.au/TurtleDistribution
Australia	Heron Island		1994	370.248	Nesting counts	CM	https://apps.information.qld.gov.au/TurtleDistribution
Australia	Heron Island		1995	634.711	Nesting counts	CM	https://apps.information.qld.gov.au/TurtleDistribution
Australia	Heron Island		1996	1520.66	Nesting counts	CM	https://apps.information.qld.gov.au/TurtleDistribution
Australia	Heron Island		1997	277.686	Nesting counts	CM	https://apps.information.qld.gov.au/TurtleDistribution
Australia	Heron Island		1998	343.802	Nesting counts	CM	https://apps.information.qld.gov.au/TurtleDistribution
Australia	Heron Island		1999	1811.57	Nesting counts	CM	https://apps.information.qld.gov.au/TurtleDistribution
Australia	Heron Island		2000	13.2231	Nesting counts	CM	https://apps.information.qld.gov.au/TurtleDistribution
Australia	Heron Island		2001	700.826	Nesting counts	CM	https://apps.information.qld.gov.au/TurtleDistribution
Australia	Heron Island		2002	1071.07	Nesting counts	CM	https://apps.information.qld.gov.au/TurtleDistribution
Australia	Heron Island		2003	224.793	Nesting counts	CM	https://apps.information.qld.gov.au/TurtleDistribution
Australia	Heron Island		2004	1229.75	Nesting counts	CM	https://apps.information.qld.gov.au/TurtleDistribution
Australia	Heron Island		2005	304.132	Nesting counts	CM	https://apps.information.qld.gov.au/TurtleDistribution
Australia	Heron Island		2006	1348.76	Nesting counts	CM	https://apps.information.qld.gov.au/TurtleDistribution
Australia	Heron Island		2007	39.6694	Nesting counts	CM	https://apps.information.qld.gov.au/TurtleDistribution
Australia	Heron Island		2008	1798.35	Nesting counts	CM	https://apps.information.qld.gov.au/TurtleDistribution
Australia	Heron Island		2009	171.901	Nesting counts	CM	https://apps.information.qld.gov.au/TurtleDistribution
Australia	Heron Island		2010	1242.98	Nesting counts	CM	https://apps.information.qld.gov.au/TurtleDistribution
Australia	Heron Island		2011	330.579	Nesting counts	CM	https://apps.information.qld.gov.au/TurtleDistribution
Australia	Heron Island		2012	39.6694	Nesting counts	CM	https://apps.information.qld.gov.au/TurtleDistribution
Australia	Heron Island		2013	1322.31	Nesting counts	CM	https://apps.information.qld.gov.au/TurtleDistribution
Australia	Heron Island		2014	304.132	Nesting counts	CM	https://apps.information.qld.gov.au/TurtleDistribution
Australia	Heron Island		2015	238.017	Nesting counts	CM	https://apps.information.qld.gov.au/TurtleDistribution
Australia	Heron Island		2016	396.694	Nesting counts	CM	https://apps.information.qld.gov.au/TurtleDistribution
Australia	Heron Island		2017	1441.32	Nesting counts	CM	https://apps.information.qld.gov.au/TurtleDistribution
Australia	Heron Island		2018	171.901	Nesting counts	CM	https://apps.information.qld.gov.au/TurtleDistribution
Australia	Heron Island		2019	1216.53	Nesting counts	CM	https://apps.information.qld.gov.au/TurtleDistribution
Australia	Heron Island		2020	885.95	Nesting counts	CM	https://apps.information.qld.gov.au/TurtleDistribution
Australia	Heron Island		2021	1322.31	Nesting counts	CM	https://apps.information.qld.gov.au/TurtleDistribution
Australia	Heron Island		2022	595.041	Nesting counts	CM	https://apps.information.qld.gov.au/TurtleDistribution
Australia	Raine Island		1985	5593	AUV counts	CM	Dunstan A, Roberston K, Fitzpatrick R, Pickford, J, Meager J (2020). Use of unmanned areial vechicles for mark-resight nesting population estimation of adult female green sea turtles at Raine Island. PLOSone 15(6):e0228524 https://doi.org/10.1371/journal.pone.0228524
Australia	Raine Island		1987	89608	AUV counts	CM	Dunstan A, Roberston K, Fitzpatrick R, Pickford, J, Meager J (2020). Use of unmanned areial vechicles for mark-resight nesting population estimation of adult female green sea turtles at Raine Island. PLOSone 15(6):e0228524 https://doi.org/10.1371/journal.pone.0228524
Australia	Raine Island		1988	15197	AUV counts	CM	Dunstan A, Roberston K, Fitzpatrick R, Pickford, J, Meager J (2020). Use of unmanned areial vechicles for mark-resight nesting population estimation of adult female green sea turtles at Raine Island. PLOSone 15(6):e0228524 https://doi.org/10.1371/journal.pone.0228524
Australia	Raine Island		1991	86132	AUV counts	CM	Dunstan A, Roberston K, Fitzpatrick R, Pickford, J, Meager J (2020). Use of unmanned areial vechicles for mark-resight nesting population estimation of adult female green sea turtles at Raine Island. PLOSone 15(6):e0228524 https://doi.org/10.1371/journal.pone.0228524
Australia	Raine Island		1995	72688	AUV counts	CM	Dunstan A, Roberston K, Fitzpatrick R, Pickford, J, Meager J (2020). Use of unmanned areial vechicles for mark-resight nesting population estimation of adult female green sea turtles at Raine Island. PLOSone 15(6):e0228524 https://doi.org/10.1371/journal.pone.0228524
Australia	Raine Island		1996	12591	AUV counts	CM	Dunstan A, Roberston K, Fitzpatrick R, Pickford, J, Meager J (2020). Use of unmanned areial vechicles for mark-resight nesting population estimation of adult female green sea turtles at Raine Island. PLOSone 15(6):e0228524 https://doi.org/10.1371/journal.pone.0228524
Australia	Raine Island		1997	34919	AUV counts	CM	Dunstan A, Roberston K, Fitzpatrick R, Pickford, J, Meager J (2020). Use of unmanned areial vechicles for mark-resight nesting population estimation of adult female green sea turtles at Raine Island. PLOSone 15(6):e0228524 https://doi.org/10.1371/journal.pone.0228524
Australia	Raine Island		1999	136104	AUV counts	CM	Dunstan A, Roberston K, Fitzpatrick R, Pickford, J, Meager J (2020). Use of unmanned areial vechicles for mark-resight nesting population estimation of adult female green sea turtles at Raine Island. PLOSone 15(6):e0228524 https://doi.org/10.1371/journal.pone.0228524
Australia	Raine Island		2000	56654	AUV counts	CM	Dunstan A, Roberston K, Fitzpatrick R, Pickford, J, Meager J (2020). Use of unmanned areial vechicles for mark-resight nesting population estimation of adult female green sea turtles at Raine Island. PLOSone 15(6):e0228524 https://doi.org/10.1371/journal.pone.0228524
Australia	Raine Island		2001	177690	AUV counts	CM	Dunstan A, Roberston K, Fitzpatrick R, Pickford, J, Meager J (2020). Use of unmanned areial vechicles for mark-resight nesting population estimation of adult female green sea turtles at Raine Island. PLOSone 15(6):e0228524 https://doi.org/10.1371/journal.pone.0228524
Australia	Raine Island		2002	16322	AUV counts	CM	Dunstan A, Roberston K, Fitzpatrick R, Pickford, J, Meager J (2020). Use of unmanned areial vechicles for mark-resight nesting population estimation of adult female green sea turtles at Raine Island. PLOSone 15(6):e0228524 https://doi.org/10.1371/journal.pone.0228524
Australia	Raine Island		2003	34299	AUV counts	CM	Dunstan A, Roberston K, Fitzpatrick R, Pickford, J, Meager J (2020). Use of unmanned areial vechicles for mark-resight nesting population estimation of adult female green sea turtles at Raine Island. PLOSone 15(6):e0228524 https://doi.org/10.1371/journal.pone.0228524
Australia	Raine Island		2004	62174	AUV counts	CM	Dunstan A, Roberston K, Fitzpatrick R, Pickford, J, Meager J (2020). Use of unmanned areial vechicles for mark-resight nesting population estimation of adult female green sea turtles at Raine Island. PLOSone 15(6):e0228524 https://doi.org/10.1371/journal.pone.0228524
Australia	Raine Island		2005	73510	AUV counts	CM	Dunstan A, Roberston K, Fitzpatrick R, Pickford, J, Meager J (2020). Use of unmanned areial vechicles for mark-resight nesting population estimation of adult female green sea turtles at Raine Island. PLOSone 15(6):e0228524 https://doi.org/10.1371/journal.pone.0228524
Australia	Raine Island		2006	77760	AUV counts	CM	Dunstan A, Roberston K, Fitzpatrick R, Pickford, J, Meager J (2020). Use of unmanned areial vechicles for mark-resight nesting population estimation of adult female green sea turtles at Raine Island. PLOSone 15(6):e0228524 https://doi.org/10.1371/journal.pone.0228524
Australia	Raine Island		2007	975	AUV counts	CM	Dunstan A, Roberston K, Fitzpatrick R, Pickford, J, Meager J (2020). Use of unmanned areial vechicles for mark-resight nesting population estimation of adult female green sea turtles at Raine Island. PLOSone 15(6):e0228524 https://doi.org/10.1371/journal.pone.0228524
Australia	Raine Island		2009	12565	AUV counts	CM	Dunstan A, Roberston K, Fitzpatrick R, Pickford, J, Meager J (2020). Use of unmanned areial vechicles for mark-resight nesting population estimation of adult female green sea turtles at Raine Island. PLOSone 15(6):e0228524 https://doi.org/10.1371/journal.pone.0228524
Australia	Raine Island		2010	50820	AUV counts	CM	Dunstan A, Roberston K, Fitzpatrick R, Pickford, J, Meager J (2020). Use of unmanned areial vechicles for mark-resight nesting population estimation of adult female green sea turtles at Raine Island. PLOSone 15(6):e0228524 https://doi.org/10.1371/journal.pone.0228524
Australia	Raine Island		2011	29698	AUV counts	CM	Dunstan A, Roberston K, Fitzpatrick R, Pickford, J, Meager J (2020). Use of unmanned areial vechicles for mark-resight nesting population estimation of adult female green sea turtles at Raine Island. PLOSone 15(6):e0228524 https://doi.org/10.1371/journal.pone.0228524
Australia	Raine Island		2012	5129	AUV counts	CM	Dunstan A, Roberston K, Fitzpatrick R, Pickford, J, Meager J (2020). Use of unmanned areial vechicles for mark-resight nesting population estimation of adult female green sea turtles at Raine Island. PLOSone 15(6):e0228524 https://doi.org/10.1371/journal.pone.0228524
Australia	Raine Island		2013	101755	AUV counts	CM	Dunstan A, Roberston K, Fitzpatrick R, Pickford, J, Meager J (2020). Use of unmanned areial vechicles for mark-resight nesting population estimation of adult female green sea turtles at Raine Island. PLOSone 15(6):e0228524 https://doi.org/10.1371/journal.pone.0228524
Australia	Raine Island		2014	24979	AUV counts	CM	Dunstan A, Roberston K, Fitzpatrick R, Pickford, J, Meager J (2020). Use of unmanned areial vechicles for mark-resight nesting population estimation of adult female green sea turtles at Raine Island. PLOSone 15(6):e0228524 https://doi.org/10.1371/journal.pone.0228524
Australia	Raine Island		2015	9842	AUV counts	CM	Dunstan A, Roberston K, Fitzpatrick R, Pickford, J, Meager J (2020). Use of unmanned areial vechicles for mark-resight nesting population estimation of adult female green sea turtles at Raine Island. PLOSone 15(6):e0228524 https://doi.org/10.1371/journal.pone.0228524
Australia	Raine Island		2016	19683	AUV counts	CM	Dunstan A, Roberston K, Fitzpatrick R, Pickford, J, Meager J (2020). Use of unmanned areial vechicles for mark-resight nesting population estimation of adult female green sea turtles at Raine Island. PLOSone 15(6):e0228524 https://doi.org/10.1371/journal.pone.0228524
Australia	Raine Island		2017	37035	AUV counts	CM	Dunstan A, Roberston K, Fitzpatrick R, Pickford, J, Meager J (2020). Use of unmanned areial vechicles for mark-resight nesting population estimation of adult female green sea turtles at Raine Island. PLOSone 15(6):e0228524 https://doi.org/10.1371/journal.pone.0228524
Australia	Raine Island		2018	2732	AUV counts	CM	Coffee OI. and Robertson K. 2022. Raine Island Recovery Project: 2021-2022 Season Technical Report to the Raine Island Scientific Advisory Committee and Raine Island Reference Group. Brisbane: Department of Environment and Science, Queensland Government.
Australia	Raine Island		2019	58527	AUV counts	CM	Coffee OI. and Robertson K. 2022. Raine Island Recovery Project: 2021-2022 Season Technical Report to the Raine Island Scientific Advisory Committee and Raine Island Reference Group. Brisbane: Department of Environment and Science, Queensland Government.
Australia	Raine Island		2020	3206	AUV counts	CM	Coffee OI. and Robertson K. 2022. Raine Island Recovery Project: 2021-2022 Season Technical Report to the Raine Island Scientific Advisory Committee and Raine Island Reference Group. Brisbane: Department of Environment and Science, Queensland Government.
Australia	Raine Island		2021	33134	AUV counts	CM	Coffee OI. and Robertson K. 2022. Raine Island Recovery Project: 2021-2022 Season Technical Report to the Raine Island Scientific Advisory Committee and Raine Island Reference Group. Brisbane: Department of Environment and Science, Queensland Government.
US Virgin Islands	St Croix		1982	84.2105	nests	Dc	National Marine Fisheries Service and U.S. Fish and Wildlife Service. (2020). Endangered Species Act status review of the leatherback turtle (Dermochelys coriacea). Report to the National Marine Fisheries Service Office of Protected Resources and U.S. Fish and Wildlife Service. Pp 318.
US Virgin Islands	St Croix		1983	98.2456	nests	Dc	National Marine Fisheries Service and U.S. Fish and Wildlife Service. (2020). Endangered Species Act status review of the leatherback turtle (Dermochelys coriacea). Report to the National Marine Fisheries Service Office of Protected Resources and U.S. Fish and Wildlife Service. Pp 318.
US Virgin Islands	St Croix		1984	140.351	nests	Dc	National Marine Fisheries Service and U.S. Fish and Wildlife Service. (2020). Endangered Species Act status review of the leatherback turtle (Dermochelys coriacea). Report to the National Marine Fisheries Service Office of Protected Resources and U.S. Fish and Wildlife Service. Pp 318.
US Virgin Islands	St Croix		1985	238.596	nests	Dc	National Marine Fisheries Service and U.S. Fish and Wildlife Service. (2020). Endangered Species Act status review of the leatherback turtle (Dermochelys coriacea). Report to the National Marine Fisheries Service Office of Protected Resources and U.S. Fish and Wildlife Service. Pp 318.
US Virgin Islands	St Croix		1986	70.1754	nests	Dc	National Marine Fisheries Service and U.S. Fish and Wildlife Service. (2020). Endangered Species Act status review of the leatherback turtle (Dermochelys coriacea). Report to the National Marine Fisheries Service Office of Protected Resources and U.S. Fish and Wildlife Service. Pp 318.
US Virgin Islands	St Croix		1987	182.456	nests	Dc	National Marine Fisheries Service and U.S. Fish and Wildlife Service. (2020). Endangered Species Act status review of the leatherback turtle (Dermochelys coriacea). Report to the National Marine Fisheries Service Office of Protected Resources and U.S. Fish and Wildlife Service. Pp 318.
US Virgin Islands	St Croix		1988	238.596	nests	Dc	National Marine Fisheries Service and U.S. Fish and Wildlife Service. (2020). Endangered Species Act status review of the leatherback turtle (Dermochelys coriacea). Report to the National Marine Fisheries Service Office of Protected Resources and U.S. Fish and Wildlife Service. Pp 318.
US Virgin Islands	St Croix		1989	140.351	nests	Dc	National Marine Fisheries Service and U.S. Fish and Wildlife Service. (2020). Endangered Species Act status review of the leatherback turtle (Dermochelys coriacea). Report to the National Marine Fisheries Service Office of Protected Resources and U.S. Fish and Wildlife Service. Pp 318.
US Virgin Islands	St Croix		1990	140.351	nests	Dc	National Marine Fisheries Service and U.S. Fish and Wildlife Service. (2020). Endangered Species Act status review of the leatherback turtle (Dermochelys coriacea). Report to the National Marine Fisheries Service Office of Protected Resources and U.S. Fish and Wildlife Service. Pp 318.
US Virgin Islands	St Croix		1991	252.632	nests	Dc	National Marine Fisheries Service and U.S. Fish and Wildlife Service. (2020). Endangered Species Act status review of the leatherback turtle (Dermochelys coriacea). Report to the National Marine Fisheries Service Office of Protected Resources and U.S. Fish and Wildlife Service. Pp 318.
US Virgin Islands	St Croix		1992	336.842	nests	Dc	National Marine Fisheries Service and U.S. Fish and Wildlife Service. (2020). Endangered Species Act status review of the leatherback turtle (Dermochelys coriacea). Report to the National Marine Fisheries Service Office of Protected Resources and U.S. Fish and Wildlife Service. Pp 318.
US Virgin Islands	St Croix		1993	252.632	nests	Dc	National Marine Fisheries Service and U.S. Fish and Wildlife Service. (2020). Endangered Species Act status review of the leatherback turtle (Dermochelys coriacea). Report to the National Marine Fisheries Service Office of Protected Resources and U.S. Fish and Wildlife Service. Pp 318.
US Virgin Islands	St Croix		1994	350.877	nests	Dc	National Marine Fisheries Service and U.S. Fish and Wildlife Service. (2020). Endangered Species Act status review of the leatherback turtle (Dermochelys coriacea). Report to the National Marine Fisheries Service Office of Protected Resources and U.S. Fish and Wildlife Service. Pp 318.
US Virgin Islands	St Croix		1995	308.772	nests	Dc	National Marine Fisheries Service and U.S. Fish and Wildlife Service. (2020). Endangered Species Act status review of the leatherback turtle (Dermochelys coriacea). Report to the National Marine Fisheries Service Office of Protected Resources and U.S. Fish and Wildlife Service. Pp 318.
US Virgin Islands	St Croix		1996	224.561	nests	Dc	National Marine Fisheries Service and U.S. Fish and Wildlife Service. (2020). Endangered Species Act status review of the leatherback turtle (Dermochelys coriacea). Report to the National Marine Fisheries Service Office of Protected Resources and U.S. Fish and Wildlife Service. Pp 318.
US Virgin Islands	St Croix		1997	715.789	nests	Dc	National Marine Fisheries Service and U.S. Fish and Wildlife Service. (2020). Endangered Species Act status review of the leatherback turtle (Dermochelys coriacea). Report to the National Marine Fisheries Service Office of Protected Resources and U.S. Fish and Wildlife Service. Pp 318.
US Virgin Islands	St Croix		1998	238.596	nests	Dc	National Marine Fisheries Service and U.S. Fish and Wildlife Service. (2020). Endangered Species Act status review of the leatherback turtle (Dermochelys coriacea). Report to the National Marine Fisheries Service Office of Protected Resources and U.S. Fish and Wildlife Service. Pp 318.
US Virgin Islands	St Croix		1999	575.439	nests	Dc	National Marine Fisheries Service and U.S. Fish and Wildlife Service. (2020). Endangered Species Act status review of the leatherback turtle (Dermochelys coriacea). Report to the National Marine Fisheries Service Office of Protected Resources and U.S. Fish and Wildlife Service. Pp 318.
US Virgin Islands	St Croix		2000	547.368	nests	Dc	National Marine Fisheries Service and U.S. Fish and Wildlife Service. (2020). Endangered Species Act status review of the leatherback turtle (Dermochelys coriacea). Report to the National Marine Fisheries Service Office of Protected Resources and U.S. Fish and Wildlife Service. Pp 318.
US Virgin Islands	St Croix		2001	1010.53	nests	Dc	National Marine Fisheries Service and U.S. Fish and Wildlife Service. (2020). Endangered Species Act status review of the leatherback turtle (Dermochelys coriacea). Report to the National Marine Fisheries Service Office of Protected Resources and U.S. Fish and Wildlife Service. Pp 318.
US Virgin Islands	St Croix		2002	575.439	nests	Dc	National Marine Fisheries Service and U.S. Fish and Wildlife Service. (2020). Endangered Species Act status review of the leatherback turtle (Dermochelys coriacea). Report to the National Marine Fisheries Service Office of Protected Resources and U.S. Fish and Wildlife Service. Pp 318.
US Virgin Islands	St Croix		2003	982.456	nests	Dc	National Marine Fisheries Service and U.S. Fish and Wildlife Service. (2020). Endangered Species Act status review of the leatherback turtle (Dermochelys coriacea). Report to the National Marine Fisheries Service Office of Protected Resources and U.S. Fish and Wildlife Service. Pp 318.
US Virgin Islands	St Croix		2004	435.088	nests	Dc	National Marine Fisheries Service and U.S. Fish and Wildlife Service. (2020). Endangered Species Act status review of the leatherback turtle (Dermochelys coriacea). Report to the National Marine Fisheries Service Office of Protected Resources and U.S. Fish and Wildlife Service. Pp 318.
US Virgin Islands	St Croix		2005	575.439	nests	Dc	National Marine Fisheries Service and U.S. Fish and Wildlife Service. (2020). Endangered Species Act status review of the leatherback turtle (Dermochelys coriacea). Report to the National Marine Fisheries Service Office of Protected Resources and U.S. Fish and Wildlife Service. Pp 318.
US Virgin Islands	St Croix		2006	364.912	nests	Dc	National Marine Fisheries Service and U.S. Fish and Wildlife Service. (2020). Endangered Species Act status review of the leatherback turtle (Dermochelys coriacea). Report to the National Marine Fisheries Service Office of Protected Resources and U.S. Fish and Wildlife Service. Pp 318.
US Virgin Islands	St Croix		2007	996.491	nests	Dc	National Marine Fisheries Service and U.S. Fish and Wildlife Service. (2020). Endangered Species Act status review of the leatherback turtle (Dermochelys coriacea). Report to the National Marine Fisheries Service Office of Protected Resources and U.S. Fish and Wildlife Service. Pp 318.
US Virgin Islands	St Croix		2008	491.228	nests	Dc	National Marine Fisheries Service and U.S. Fish and Wildlife Service. (2020). Endangered Species Act status review of the leatherback turtle (Dermochelys coriacea). Report to the National Marine Fisheries Service Office of Protected Resources and U.S. Fish and Wildlife Service. Pp 318.
US Virgin Islands	St Croix		2009	940.351	nests	Dc	National Marine Fisheries Service and U.S. Fish and Wildlife Service. (2020). Endangered Species Act status review of the leatherback turtle (Dermochelys coriacea). Report to the National Marine Fisheries Service Office of Protected Resources and U.S. Fish and Wildlife Service. Pp 318.
US Virgin Islands	St Croix		2010	378.947	nests	Dc	National Marine Fisheries Service and U.S. Fish and Wildlife Service. (2020). Endangered Species Act status review of the leatherback turtle (Dermochelys coriacea). Report to the National Marine Fisheries Service Office of Protected Resources and U.S. Fish and Wildlife Service. Pp 318.
US Virgin Islands	St Croix		2011	547.368	nests	Dc	National Marine Fisheries Service and U.S. Fish and Wildlife Service. (2020). Endangered Species Act status review of the leatherback turtle (Dermochelys coriacea). Report to the National Marine Fisheries Service Office of Protected Resources and U.S. Fish and Wildlife Service. Pp 318.
US Virgin Islands	St Croix		2012	378.947	nests	Dc	National Marine Fisheries Service and U.S. Fish and Wildlife Service. (2020). Endangered Species Act status review of the leatherback turtle (Dermochelys coriacea). Report to the National Marine Fisheries Service Office of Protected Resources and U.S. Fish and Wildlife Service. Pp 318.
US Virgin Islands	St Croix		2013	357.895	nests	Dc	National Marine Fisheries Service and U.S. Fish and Wildlife Service. (2020). Endangered Species Act status review of the leatherback turtle (Dermochelys coriacea). Report to the National Marine Fisheries Service Office of Protected Resources and U.S. Fish and Wildlife Service. Pp 318.
US Virgin Islands	St Croix		2014	322.807	nests	Dc	National Marine Fisheries Service and U.S. Fish and Wildlife Service. (2020). Endangered Species Act status review of the leatherback turtle (Dermochelys coriacea). Report to the National Marine Fisheries Service Office of Protected Resources and U.S. Fish and Wildlife Service. Pp 318.
US Virgin Islands	St Croix		2015	392.982	nests	Dc	National Marine Fisheries Service and U.S. Fish and Wildlife Service. (2020). Endangered Species Act status review of the leatherback turtle (Dermochelys coriacea). Report to the National Marine Fisheries Service Office of Protected Resources and U.S. Fish and Wildlife Service. Pp 318.
US Virgin Islands	St Croix		2016	210.526	nests	Dc	National Marine Fisheries Service and U.S. Fish and Wildlife Service. (2020). Endangered Species Act status review of the leatherback turtle (Dermochelys coriacea). Report to the National Marine Fisheries Service Office of Protected Resources and U.S. Fish and Wildlife Service. Pp 318.
US Virgin Islands	St Croix		2017	112.281	nests	Dc	National Marine Fisheries Service and U.S. Fish and Wildlife Service. (2020). Endangered Species Act status review of the leatherback turtle (Dermochelys coriacea). Report to the National Marine Fisheries Service Office of Protected Resources and U.S. Fish and Wildlife Service. Pp 318.
Puerto Rico	Culebra+Luquillo+Maunabo		1999	548.901	nests	Dc	National Marine Fisheries Service and U.S. Fish and Wildlife Service. (2020). Endangered Species Act status review of the leatherback turtle (Dermochelys coriacea). Report to the National Marine Fisheries Service Office of Protected Resources and U.S. Fish and Wildlife Service. Pp 318.
Puerto Rico	Culebra+Luquillo+Maunabo		2000	446.154	nests	Dc	National Marine Fisheries Service and U.S. Fish and Wildlife Service. (2020). Endangered Species Act status review of the leatherback turtle (Dermochelys coriacea). Report to the National Marine Fisheries Service Office of Protected Resources and U.S. Fish and Wildlife Service. Pp 318.
Puerto Rico	Culebra+Luquillo+Maunabo		2003	752.747	nests	Dc	National Marine Fisheries Service and U.S. Fish and Wildlife Service. (2020). Endangered Species Act status review of the leatherback turtle (Dermochelys coriacea). Report to the National Marine Fisheries Service Office of Protected Resources and U.S. Fish and Wildlife Service. Pp 318.
Puerto Rico	Culebra+Luquillo+Maunabo		2004	464.835	nests	Dc	National Marine Fisheries Service and U.S. Fish and Wildlife Service. (2020). Endangered Species Act status review of the leatherback turtle (Dermochelys coriacea). Report to the National Marine Fisheries Service Office of Protected Resources and U.S. Fish and Wildlife Service. Pp 318.
Puerto Rico	Culebra+Luquillo+Maunabo		2005	824.451	nests	Dc	National Marine Fisheries Service and U.S. Fish and Wildlife Service. (2020). Endangered Species Act status review of the leatherback turtle (Dermochelys coriacea). Report to the National Marine Fisheries Service Office of Protected Resources and U.S. Fish and Wildlife Service. Pp 318.
Puerto Rico	Culebra+Luquillo+Maunabo		2006	486.813	nests	Dc	National Marine Fisheries Service and U.S. Fish and Wildlife Service. (2020). Endangered Species Act status review of the leatherback turtle (Dermochelys coriacea). Report to the National Marine Fisheries Service Office of Protected Resources and U.S. Fish and Wildlife Service. Pp 318.
Puerto Rico	Culebra+Luquillo+Maunabo		2007	761.813	nests	Dc	National Marine Fisheries Service and U.S. Fish and Wildlife Service. (2020). Endangered Species Act status review of the leatherback turtle (Dermochelys coriacea). Report to the National Marine Fisheries Service Office of Protected Resources and U.S. Fish and Wildlife Service. Pp 318.
Puerto Rico	Culebra+Luquillo+Maunabo		2009	874.176	nests	Dc	National Marine Fisheries Service and U.S. Fish and Wildlife Service. (2020). Endangered Species Act status review of the leatherback turtle (Dermochelys coriacea). Report to the National Marine Fisheries Service Office of Protected Resources and U.S. Fish and Wildlife Service. Pp 318.
Puerto Rico	Culebra+Luquillo+Maunabo		2010	479.396	nests	Dc	National Marine Fisheries Service and U.S. Fish and Wildlife Service. (2020). Endangered Species Act status review of the leatherback turtle (Dermochelys coriacea). Report to the National Marine Fisheries Service Office of Protected Resources and U.S. Fish and Wildlife Service. Pp 318.
Puerto Rico	Culebra+Luquillo+Maunabo		2011	642.582	nests	Dc	National Marine Fisheries Service and U.S. Fish and Wildlife Service. (2020). Endangered Species Act status review of the leatherback turtle (Dermochelys coriacea). Report to the National Marine Fisheries Service Office of Protected Resources and U.S. Fish and Wildlife Service. Pp 318.
Puerto Rico	Culebra+Luquillo+Maunabo		2012	562.088	nests	Dc	National Marine Fisheries Service and U.S. Fish and Wildlife Service. (2020). Endangered Species Act status review of the leatherback turtle (Dermochelys coriacea). Report to the National Marine Fisheries Service Office of Protected Resources and U.S. Fish and Wildlife Service. Pp 318.
Puerto Rico	Culebra+Luquillo+Maunabo		2013	481.319	nests	Dc	National Marine Fisheries Service and U.S. Fish and Wildlife Service. (2020). Endangered Species Act status review of the leatherback turtle (Dermochelys coriacea). Report to the National Marine Fisheries Service Office of Protected Resources and U.S. Fish and Wildlife Service. Pp 318.
Puerto Rico	Culebra+Luquillo+Maunabo		2014	758.242	nests	Dc	National Marine Fisheries Service and U.S. Fish and Wildlife Service. (2020). Endangered Species Act status review of the leatherback turtle (Dermochelys coriacea). Report to the National Marine Fisheries Service Office of Protected Resources and U.S. Fish and Wildlife Service. Pp 318.
Puerto Rico	Culebra+Luquillo+Maunabo		2015	657.692	nests	Dc	National Marine Fisheries Service and U.S. Fish and Wildlife Service. (2020). Endangered Species Act status review of the leatherback turtle (Dermochelys coriacea). Report to the National Marine Fisheries Service Office of Protected Resources and U.S. Fish and Wildlife Service. Pp 318.
Puerto Rico	Culebra+Luquillo+Maunabo		2016	715.11	nests	Dc	National Marine Fisheries Service and U.S. Fish and Wildlife Service. (2020). Endangered Species Act status review of the leatherback turtle (Dermochelys coriacea). Report to the National Marine Fisheries Service Office of Protected Resources and U.S. Fish and Wildlife Service. Pp 318.
Puerto Rico	Culebra+Luquillo+Maunabo		2017	479.396	nests	Dc	National Marine Fisheries Service and U.S. Fish and Wildlife Service. (2020). Endangered Species Act status review of the leatherback turtle (Dermochelys coriacea). Report to the National Marine Fisheries Service Office of Protected Resources and U.S. Fish and Wildlife Service. Pp 318.
USA	Florida		2008	703.125	nests	Dc	National Marine Fisheries Service and U.S. Fish and Wildlife Service. (2020). Endangered Species Act status review of the leatherback turtle (Dermochelys coriacea). Report to the National Marine Fisheries Service Office of Protected Resources and U.S. Fish and Wildlife Service. Pp 318.
USA	Florida		2009	1734.38	nests	Dc	National Marine Fisheries Service and U.S. Fish and Wildlife Service. (2020). Endangered Species Act status review of the leatherback turtle (Dermochelys coriacea). Report to the National Marine Fisheries Service Office of Protected Resources and U.S. Fish and Wildlife Service. Pp 318.
USA	Florida		2010	1328.12	nests	Dc	National Marine Fisheries Service and U.S. Fish and Wildlife Service. (2020). Endangered Species Act status review of the leatherback turtle (Dermochelys coriacea). Report to the National Marine Fisheries Service Office of Protected Resources and U.S. Fish and Wildlife Service. Pp 318.
USA	Florida		2011	1609.38	nests	Dc	National Marine Fisheries Service and U.S. Fish and Wildlife Service. (2020). Endangered Species Act status review of the leatherback turtle (Dermochelys coriacea). Report to the National Marine Fisheries Service Office of Protected Resources and U.S. Fish and Wildlife Service. Pp 318.
USA	Florida		2012	1671.88	nests	Dc	National Marine Fisheries Service and U.S. Fish and Wildlife Service. (2020). Endangered Species Act status review of the leatherback turtle (Dermochelys coriacea). Report to the National Marine Fisheries Service Office of Protected Resources and U.S. Fish and Wildlife Service. Pp 318.
USA	Florida		2013	859.375	nests	Dc	National Marine Fisheries Service and U.S. Fish and Wildlife Service. (2020). Endangered Species Act status review of the leatherback turtle (Dermochelys coriacea). Report to the National Marine Fisheries Service Office of Protected Resources and U.S. Fish and Wildlife Service. Pp 318.
USA	Florida		2014	1578.12	nests	Dc	National Marine Fisheries Service and U.S. Fish and Wildlife Service. (2020). Endangered Species Act status review of the leatherback turtle (Dermochelys coriacea). Report to the National Marine Fisheries Service Office of Protected Resources and U.S. Fish and Wildlife Service. Pp 318.
USA	Florida		2015	1484.38	nests	Dc	National Marine Fisheries Service and U.S. Fish and Wildlife Service. (2020). Endangered Species Act status review of the leatherback turtle (Dermochelys coriacea). Report to the National Marine Fisheries Service Office of Protected Resources and U.S. Fish and Wildlife Service. Pp 318.
USA	Florida		2016	1015.62	nests	Dc	National Marine Fisheries Service and U.S. Fish and Wildlife Service. (2020). Endangered Species Act status review of the leatherback turtle (Dermochelys coriacea). Report to the National Marine Fisheries Service Office of Protected Resources and U.S. Fish and Wildlife Service. Pp 318.
USA	Florida		2017	671.875	nests	Dc	National Marine Fisheries Service and U.S. Fish and Wildlife Service. (2020). Endangered Species Act status review of the leatherback turtle (Dermochelys coriacea). Report to the National Marine Fisheries Service Office of Protected Resources and U.S. Fish and Wildlife Service. Pp 318.
Mexico	Tierra Colorado+Barra Cruz Grande+Cahuitan		1997	200.421	nests	Dc	National Marine Fisheries Service and U.S. Fish and Wildlife Service. (2020). Endangered Species Act status review of the leatherback turtle (Dermochelys coriacea). Report to the National Marine Fisheries Service Office of Protected Resources and U.S. Fish and Wildlife Service. Pp 318.
Mexico	Tierra Colorado+Barra Cruz Grande+Cahuitan		1999	513.55	nests	Dc	National Marine Fisheries Service and U.S. Fish and Wildlife Service. (2020). Endangered Species Act status review of the leatherback turtle (Dermochelys coriacea). Report to the National Marine Fisheries Service Office of Protected Resources and U.S. Fish and Wildlife Service. Pp 318.
Mexico	Tierra Colorado+Barra Cruz Grande+Cahuitan		2000	820.879	nests	Dc	National Marine Fisheries Service and U.S. Fish and Wildlife Service. (2020). Endangered Species Act status review of the leatherback turtle (Dermochelys coriacea). Report to the National Marine Fisheries Service Office of Protected Resources and U.S. Fish and Wildlife Service. Pp 318.
Mexico	Tierra Colorado+Barra Cruz Grande+Cahuitan		2001	100.696	nests	Dc	National Marine Fisheries Service and U.S. Fish and Wildlife Service. (2020). Endangered Species Act status review of the leatherback turtle (Dermochelys coriacea). Report to the National Marine Fisheries Service Office of Protected Resources and U.S. Fish and Wildlife Service. Pp 318.
Mexico	Tierra Colorado+Barra Cruz Grande+Cahuitan		2002	76.0591	nests	Dc	National Marine Fisheries Service and U.S. Fish and Wildlife Service. (2020). Endangered Species Act status review of the leatherback turtle (Dermochelys coriacea). Report to the National Marine Fisheries Service Office of Protected Resources and U.S. Fish and Wildlife Service. Pp 318.
Mexico	Tierra Colorado+Barra Cruz Grande+Cahuitan		2003	836.772	nests	Dc	National Marine Fisheries Service and U.S. Fish and Wildlife Service. (2020). Endangered Species Act status review of the leatherback turtle (Dermochelys coriacea). Report to the National Marine Fisheries Service Office of Protected Resources and U.S. Fish and Wildlife Service. Pp 318.
Mexico	Tierra Colorado+Barra Cruz Grande+Cahuitan		2004	85.5555	nests	Dc	National Marine Fisheries Service and U.S. Fish and Wildlife Service. (2020). Endangered Species Act status review of the leatherback turtle (Dermochelys coriacea). Report to the National Marine Fisheries Service Office of Protected Resources and U.S. Fish and Wildlife Service. Pp 318.
Mexico	Tierra Colorado+Barra Cruz Grande+Cahuitan		2005	491.164	nests	Dc	National Marine Fisheries Service and U.S. Fish and Wildlife Service. (2020). Endangered Species Act status review of the leatherback turtle (Dermochelys coriacea). Report to the National Marine Fisheries Service Office of Protected Resources and U.S. Fish and Wildlife Service. Pp 318.
Mexico	Tierra Colorado+Barra Cruz Grande+Cahuitan		2006	178.134	nests	Dc	National Marine Fisheries Service and U.S. Fish and Wildlife Service. (2020). Endangered Species Act status review of the leatherback turtle (Dermochelys coriacea). Report to the National Marine Fisheries Service Office of Protected Resources and U.S. Fish and Wildlife Service. Pp 318.
Mexico	Tierra Colorado+Barra Cruz Grande+Cahuitan		2007	218.034	nests	Dc	National Marine Fisheries Service and U.S. Fish and Wildlife Service. (2020). Endangered Species Act status review of the leatherback turtle (Dermochelys coriacea). Report to the National Marine Fisheries Service Office of Protected Resources and U.S. Fish and Wildlife Service. Pp 318.
Mexico	Tierra Colorado+Barra Cruz Grande+Cahuitan		2008	216.2	nests	Dc	National Marine Fisheries Service and U.S. Fish and Wildlife Service. (2020). Endangered Species Act status review of the leatherback turtle (Dermochelys coriacea). Report to the National Marine Fisheries Service Office of Protected Resources and U.S. Fish and Wildlife Service. Pp 318.
Mexico	Tierra Colorado+Barra Cruz Grande+Cahuitan		2009	162.495	nests	Dc	National Marine Fisheries Service and U.S. Fish and Wildlife Service. (2020). Endangered Species Act status review of the leatherback turtle (Dermochelys coriacea). Report to the National Marine Fisheries Service Office of Protected Resources and U.S. Fish and Wildlife Service. Pp 318.
Mexico	Tierra Colorado+Barra Cruz Grande+Cahuitan		2010	155.806	nests	Dc	National Marine Fisheries Service and U.S. Fish and Wildlife Service. (2020). Endangered Species Act status review of the leatherback turtle (Dermochelys coriacea). Report to the National Marine Fisheries Service Office of Protected Resources and U.S. Fish and Wildlife Service. Pp 318.
Mexico	Tierra Colorado+Barra Cruz Grande+Cahuitan		2011	138.776	nests	Dc	National Marine Fisheries Service and U.S. Fish and Wildlife Service. (2020). Endangered Species Act status review of the leatherback turtle (Dermochelys coriacea). Report to the National Marine Fisheries Service Office of Protected Resources and U.S. Fish and Wildlife Service. Pp 318.
Mexico	Tierra Colorado+Barra Cruz Grande+Cahuitan		2012	107.062	nests	Dc	National Marine Fisheries Service and U.S. Fish and Wildlife Service. (2020). Endangered Species Act status review of the leatherback turtle (Dermochelys coriacea). Report to the National Marine Fisheries Service Office of Protected Resources and U.S. Fish and Wildlife Service. Pp 318.
Mexico	Tierra Colorado+Barra Cruz Grande+Cahuitan		2013	114.831	nests	Dc	National Marine Fisheries Service and U.S. Fish and Wildlife Service. (2020). Endangered Species Act status review of the leatherback turtle (Dermochelys coriacea). Report to the National Marine Fisheries Service Office of Protected Resources and U.S. Fish and Wildlife Service. Pp 318.
Mexico	Tierra Colorado+Barra Cruz Grande+Cahuitan		2014	202.89	nests	Dc	National Marine Fisheries Service and U.S. Fish and Wildlife Service. (2020). Endangered Species Act status review of the leatherback turtle (Dermochelys coriacea). Report to the National Marine Fisheries Service Office of Protected Resources and U.S. Fish and Wildlife Service. Pp 318.
Mexico	Tierra Colorado+Barra Cruz Grande+Cahuitan		2015	168.602	nests	Dc	National Marine Fisheries Service and U.S. Fish and Wildlife Service. (2020). Endangered Species Act status review of the leatherback turtle (Dermochelys coriacea). Report to the National Marine Fisheries Service Office of Protected Resources and U.S. Fish and Wildlife Service. Pp 318.
Mexico	Tierra Colorado+Barra Cruz Grande+Cahuitan		2016	443.115	nests	Dc	National Marine Fisheries Service and U.S. Fish and Wildlife Service. (2020). Endangered Species Act status review of the leatherback turtle (Dermochelys coriacea). Report to the National Marine Fisheries Service Office of Protected Resources and U.S. Fish and Wildlife Service. Pp 318.
Indonesia	Jamursba Medi		2001	3263.16	nests	Dc	National Marine Fisheries Service and U.S. Fish and Wildlife Service. (2020). Endangered Species Act status review of the leatherback turtle (Dermochelys coriacea). Report to the National Marine Fisheries Service Office of Protected Resources and U.S. Fish and Wildlife Service. Pp 318.
Indonesia	Jamursba Medi		2002	2447.37	nests	Dc	National Marine Fisheries Service and U.S. Fish and Wildlife Service. (2020). Endangered Species Act status review of the leatherback turtle (Dermochelys coriacea). Report to the National Marine Fisheries Service Office of Protected Resources and U.S. Fish and Wildlife Service. Pp 318.
Indonesia	Jamursba Medi		2003	4000	nests	Dc	National Marine Fisheries Service and U.S. Fish and Wildlife Service. (2020). Endangered Species Act status review of the leatherback turtle (Dermochelys coriacea). Report to the National Marine Fisheries Service Office of Protected Resources and U.S. Fish and Wildlife Service. Pp 318.
Indonesia	Jamursba Medi		2004	3473.68	nests	Dc	National Marine Fisheries Service and U.S. Fish and Wildlife Service. (2020). Endangered Species Act status review of the leatherback turtle (Dermochelys coriacea). Report to the National Marine Fisheries Service Office of Protected Resources and U.S. Fish and Wildlife Service. Pp 318.
Indonesia	Jamursba Medi		2005	2578.95	nests	Dc	National Marine Fisheries Service and U.S. Fish and Wildlife Service. (2020). Endangered Species Act status review of the leatherback turtle (Dermochelys coriacea). Report to the National Marine Fisheries Service Office of Protected Resources and U.S. Fish and Wildlife Service. Pp 318.
Indonesia	Jamursba Medi		2006	2631.58	nests	Dc	National Marine Fisheries Service and U.S. Fish and Wildlife Service. (2020). Endangered Species Act status review of the leatherback turtle (Dermochelys coriacea). Report to the National Marine Fisheries Service Office of Protected Resources and U.S. Fish and Wildlife Service. Pp 318.
Indonesia	Jamursba Medi		2007	2078.95	nests	Dc	National Marine Fisheries Service and U.S. Fish and Wildlife Service. (2020). Endangered Species Act status review of the leatherback turtle (Dermochelys coriacea). Report to the National Marine Fisheries Service Office of Protected Resources and U.S. Fish and Wildlife Service. Pp 318.
Indonesia	Jamursba Medi		2008	2052.63	nests	Dc	National Marine Fisheries Service and U.S. Fish and Wildlife Service. (2020). Endangered Species Act status review of the leatherback turtle (Dermochelys coriacea). Report to the National Marine Fisheries Service Office of Protected Resources and U.S. Fish and Wildlife Service. Pp 318.
Indonesia	Jamursba Medi		2009	2026.32	nests	Dc	National Marine Fisheries Service and U.S. Fish and Wildlife Service. (2020). Endangered Species Act status review of the leatherback turtle (Dermochelys coriacea). Report to the National Marine Fisheries Service Office of Protected Resources and U.S. Fish and Wildlife Service. Pp 318.
Indonesia	Jamursba Medi		2010	1710.53	nests	Dc	National Marine Fisheries Service and U.S. Fish and Wildlife Service. (2020). Endangered Species Act status review of the leatherback turtle (Dermochelys coriacea). Report to the National Marine Fisheries Service Office of Protected Resources and U.S. Fish and Wildlife Service. Pp 318.
Indonesia	Jamursba Medi		2011	1500	nests	Dc	National Marine Fisheries Service and U.S. Fish and Wildlife Service. (2020). Endangered Species Act status review of the leatherback turtle (Dermochelys coriacea). Report to the National Marine Fisheries Service Office of Protected Resources and U.S. Fish and Wildlife Service. Pp 318.
Indonesia	Jamursba Medi		2012	1315.79	nests	Dc	National Marine Fisheries Service and U.S. Fish and Wildlife Service. (2020). Endangered Species Act status review of the leatherback turtle (Dermochelys coriacea). Report to the National Marine Fisheries Service Office of Protected Resources and U.S. Fish and Wildlife Service. Pp 318.
Indonesia	Jamursba Medi		2013	789.474	nests	Dc	National Marine Fisheries Service and U.S. Fish and Wildlife Service. (2020). Endangered Species Act status review of the leatherback turtle (Dermochelys coriacea). Report to the National Marine Fisheries Service Office of Protected Resources and U.S. Fish and Wildlife Service. Pp 318.
Indonesia	Jamursba Medi		2014	973.684	nests	Dc	National Marine Fisheries Service and U.S. Fish and Wildlife Service. (2020). Endangered Species Act status review of the leatherback turtle (Dermochelys coriacea). Report to the National Marine Fisheries Service Office of Protected Resources and U.S. Fish and Wildlife Service. Pp 318.
Indonesia	Jamursba Medi		2015	1105.26	nests	Dc	National Marine Fisheries Service and U.S. Fish and Wildlife Service. (2020). Endangered Species Act status review of the leatherback turtle (Dermochelys coriacea). Report to the National Marine Fisheries Service Office of Protected Resources and U.S. Fish and Wildlife Service. Pp 318.
Indonesia	Jamursba Medi		2016	1552.63	nests	Dc	National Marine Fisheries Service and U.S. Fish and Wildlife Service. (2020). Endangered Species Act status review of the leatherback turtle (Dermochelys coriacea). Report to the National Marine Fisheries Service Office of Protected Resources and U.S. Fish and Wildlife Service. Pp 318.
Indonesia	Jamursba Medi		2017	1368.42	nests	Dc	National Marine Fisheries Service and U.S. Fish and Wildlife Service. (2020). Endangered Species Act status review of the leatherback turtle (Dermochelys coriacea). Report to the National Marine Fisheries Service Office of Protected Resources and U.S. Fish and Wildlife Service. Pp 318.
South Africa			1973	319.048	nests	Dc	National Marine Fisheries Service and U.S. Fish and Wildlife Service. (2020). Endangered Species Act status review of the leatherback turtle (Dermochelys coriacea). Report to the National Marine Fisheries Service Office of Protected Resources and U.S. Fish and Wildlife Service. Pp 318.
South Africa			1974	438.095	nests	Dc	National Marine Fisheries Service and U.S. Fish and Wildlife Service. (2020). Endangered Species Act status review of the leatherback turtle (Dermochelys coriacea). Report to the National Marine Fisheries Service Office of Protected Resources and U.S. Fish and Wildlife Service. Pp 318.
South Africa			1975	300	nests	Dc	National Marine Fisheries Service and U.S. Fish and Wildlife Service. (2020). Endangered Species Act status review of the leatherback turtle (Dermochelys coriacea). Report to the National Marine Fisheries Service Office of Protected Resources and U.S. Fish and Wildlife Service. Pp 318.
South Africa			1976	338.095	nests	Dc	National Marine Fisheries Service and U.S. Fish and Wildlife Service. (2020). Endangered Species Act status review of the leatherback turtle (Dermochelys coriacea). Report to the National Marine Fisheries Service Office of Protected Resources and U.S. Fish and Wildlife Service. Pp 318.
South Africa			1977	328.571	nests	Dc	National Marine Fisheries Service and U.S. Fish and Wildlife Service. (2020). Endangered Species Act status review of the leatherback turtle (Dermochelys coriacea). Report to the National Marine Fisheries Service Office of Protected Resources and U.S. Fish and Wildlife Service. Pp 318.
South Africa			1978	223.81	nests	Dc	National Marine Fisheries Service and U.S. Fish and Wildlife Service. (2020). Endangered Species Act status review of the leatherback turtle (Dermochelys coriacea). Report to the National Marine Fisheries Service Office of Protected Resources and U.S. Fish and Wildlife Service. Pp 318.
South Africa			1979	338.095	nests	Dc	National Marine Fisheries Service and U.S. Fish and Wildlife Service. (2020). Endangered Species Act status review of the leatherback turtle (Dermochelys coriacea). Report to the National Marine Fisheries Service Office of Protected Resources and U.S. Fish and Wildlife Service. Pp 318.
South Africa			1980	376.19	nests	Dc	National Marine Fisheries Service and U.S. Fish and Wildlife Service. (2020). Endangered Species Act status review of the leatherback turtle (Dermochelys coriacea). Report to the National Marine Fisheries Service Office of Protected Resources and U.S. Fish and Wildlife Service. Pp 318.
South Africa			1981	300	nests	Dc	National Marine Fisheries Service and U.S. Fish and Wildlife Service. (2020). Endangered Species Act status review of the leatherback turtle (Dermochelys coriacea). Report to the National Marine Fisheries Service Office of Protected Resources and U.S. Fish and Wildlife Service. Pp 318.
South Africa			1982	233.333	nests	Dc	National Marine Fisheries Service and U.S. Fish and Wildlife Service. (2020). Endangered Species Act status review of the leatherback turtle (Dermochelys coriacea). Report to the National Marine Fisheries Service Office of Protected Resources and U.S. Fish and Wildlife Service. Pp 318.
South Africa			1983	252.381	nests	Dc	National Marine Fisheries Service and U.S. Fish and Wildlife Service. (2020). Endangered Species Act status review of the leatherback turtle (Dermochelys coriacea). Report to the National Marine Fisheries Service Office of Protected Resources and U.S. Fish and Wildlife Service. Pp 318.
South Africa			1984	261.905	nests	Dc	National Marine Fisheries Service and U.S. Fish and Wildlife Service. (2020). Endangered Species Act status review of the leatherback turtle (Dermochelys coriacea). Report to the National Marine Fisheries Service Office of Protected Resources and U.S. Fish and Wildlife Service. Pp 318.
South Africa			1985	223.81	nests	Dc	National Marine Fisheries Service and U.S. Fish and Wildlife Service. (2020). Endangered Species Act status review of the leatherback turtle (Dermochelys coriacea). Report to the National Marine Fisheries Service Office of Protected Resources and U.S. Fish and Wildlife Service. Pp 318.
South Africa			1986	252.381	nests	Dc	National Marine Fisheries Service and U.S. Fish and Wildlife Service. (2020). Endangered Species Act status review of the leatherback turtle (Dermochelys coriacea). Report to the National Marine Fisheries Service Office of Protected Resources and U.S. Fish and Wildlife Service. Pp 318.
South Africa			1987	280.952	nests	Dc	National Marine Fisheries Service and U.S. Fish and Wildlife Service. (2020). Endangered Species Act status review of the leatherback turtle (Dermochelys coriacea). Report to the National Marine Fisheries Service Office of Protected Resources and U.S. Fish and Wildlife Service. Pp 318.
South Africa			1988	347.619	nests	Dc	National Marine Fisheries Service and U.S. Fish and Wildlife Service. (2020). Endangered Species Act status review of the leatherback turtle (Dermochelys coriacea). Report to the National Marine Fisheries Service Office of Protected Resources and U.S. Fish and Wildlife Service. Pp 318.
South Africa			1989	309.524	nests	Dc	National Marine Fisheries Service and U.S. Fish and Wildlife Service. (2020). Endangered Species Act status review of the leatherback turtle (Dermochelys coriacea). Report to the National Marine Fisheries Service Office of Protected Resources and U.S. Fish and Wildlife Service. Pp 318.
South Africa			1990	300	nests	Dc	National Marine Fisheries Service and U.S. Fish and Wildlife Service. (2020). Endangered Species Act status review of the leatherback turtle (Dermochelys coriacea). Report to the National Marine Fisheries Service Office of Protected Resources and U.S. Fish and Wildlife Service. Pp 318.
South Africa			1991	242.857	nests	Dc	National Marine Fisheries Service and U.S. Fish and Wildlife Service. (2020). Endangered Species Act status review of the leatherback turtle (Dermochelys coriacea). Report to the National Marine Fisheries Service Office of Protected Resources and U.S. Fish and Wildlife Service. Pp 318.
South Africa			1992	404.762	nests	Dc	National Marine Fisheries Service and U.S. Fish and Wildlife Service. (2020). Endangered Species Act status review of the leatherback turtle (Dermochelys coriacea). Report to the National Marine Fisheries Service Office of Protected Resources and U.S. Fish and Wildlife Service. Pp 318.
South Africa			1993	252.381	nests	Dc	National Marine Fisheries Service and U.S. Fish and Wildlife Service. (2020). Endangered Species Act status review of the leatherback turtle (Dermochelys coriacea). Report to the National Marine Fisheries Service Office of Protected Resources and U.S. Fish and Wildlife Service. Pp 318.
South Africa			1994	576.19	nests	Dc	National Marine Fisheries Service and U.S. Fish and Wildlife Service. (2020). Endangered Species Act status review of the leatherback turtle (Dermochelys coriacea). Report to the National Marine Fisheries Service Office of Protected Resources and U.S. Fish and Wildlife Service. Pp 318.
South Africa			1995	452.381	nests	Dc	National Marine Fisheries Service and U.S. Fish and Wildlife Service. (2020). Endangered Species Act status review of the leatherback turtle (Dermochelys coriacea). Report to the National Marine Fisheries Service Office of Protected Resources and U.S. Fish and Wildlife Service. Pp 318.
South Africa			1996	261.905	nests	Dc	National Marine Fisheries Service and U.S. Fish and Wildlife Service. (2020). Endangered Species Act status review of the leatherback turtle (Dermochelys coriacea). Report to the National Marine Fisheries Service Office of Protected Resources and U.S. Fish and Wildlife Service. Pp 318.
South Africa			1997	347.619	nests	Dc	National Marine Fisheries Service and U.S. Fish and Wildlife Service. (2020). Endangered Species Act status review of the leatherback turtle (Dermochelys coriacea). Report to the National Marine Fisheries Service Office of Protected Resources and U.S. Fish and Wildlife Service. Pp 318.
South Africa			1998	300	nests	Dc	National Marine Fisheries Service and U.S. Fish and Wildlife Service. (2020). Endangered Species Act status review of the leatherback turtle (Dermochelys coriacea). Report to the National Marine Fisheries Service Office of Protected Resources and U.S. Fish and Wildlife Service. Pp 318.
South Africa			1999	233.333	nests	Dc	National Marine Fisheries Service and U.S. Fish and Wildlife Service. (2020). Endangered Species Act status review of the leatherback turtle (Dermochelys coriacea). Report to the National Marine Fisheries Service Office of Protected Resources and U.S. Fish and Wildlife Service. Pp 318.
South Africa			2000	557.143	nests	Dc	National Marine Fisheries Service and U.S. Fish and Wildlife Service. (2020). Endangered Species Act status review of the leatherback turtle (Dermochelys coriacea). Report to the National Marine Fisheries Service Office of Protected Resources and U.S. Fish and Wildlife Service. Pp 318.
South Africa			2001	85.7143	nests	Dc	National Marine Fisheries Service and U.S. Fish and Wildlife Service. (2020). Endangered Species Act status review of the leatherback turtle (Dermochelys coriacea). Report to the National Marine Fisheries Service Office of Protected Resources and U.S. Fish and Wildlife Service. Pp 318.
South Africa			2002	319.048	nests	Dc	National Marine Fisheries Service and U.S. Fish and Wildlife Service. (2020). Endangered Species Act status review of the leatherback turtle (Dermochelys coriacea). Report to the National Marine Fisheries Service Office of Protected Resources and U.S. Fish and Wildlife Service. Pp 318.
South Africa			2003	104.762	nests	Dc	National Marine Fisheries Service and U.S. Fish and Wildlife Service. (2020). Endangered Species Act status review of the leatherback turtle (Dermochelys coriacea). Report to the National Marine Fisheries Service Office of Protected Resources and U.S. Fish and Wildlife Service. Pp 318.
South Africa			2004	204.762	nests	Dc	National Marine Fisheries Service and U.S. Fish and Wildlife Service. (2020). Endangered Species Act status review of the leatherback turtle (Dermochelys coriacea). Report to the National Marine Fisheries Service Office of Protected Resources and U.S. Fish and Wildlife Service. Pp 318.
South Africa			2005	166.667	nests	Dc	National Marine Fisheries Service and U.S. Fish and Wildlife Service. (2020). Endangered Species Act status review of the leatherback turtle (Dermochelys coriacea). Report to the National Marine Fisheries Service Office of Protected Resources and U.S. Fish and Wildlife Service. Pp 318.
South Africa			2006	319.048	nests	Dc	National Marine Fisheries Service and U.S. Fish and Wildlife Service. (2020). Endangered Species Act status review of the leatherback turtle (Dermochelys coriacea). Report to the National Marine Fisheries Service Office of Protected Resources and U.S. Fish and Wildlife Service. Pp 318.
South Africa			2007	204.762	nests	Dc	National Marine Fisheries Service and U.S. Fish and Wildlife Service. (2020). Endangered Species Act status review of the leatherback turtle (Dermochelys coriacea). Report to the National Marine Fisheries Service Office of Protected Resources and U.S. Fish and Wildlife Service. Pp 318.
South Africa			2008	252.381	nests	Dc	National Marine Fisheries Service and U.S. Fish and Wildlife Service. (2020). Endangered Species Act status review of the leatherback turtle (Dermochelys coriacea). Report to the National Marine Fisheries Service Office of Protected Resources and U.S. Fish and Wildlife Service. Pp 318.
South Africa			2009	204.762	nests	Dc	National Marine Fisheries Service and U.S. Fish and Wildlife Service. (2020). Endangered Species Act status review of the leatherback turtle (Dermochelys coriacea). Report to the National Marine Fisheries Service Office of Protected Resources and U.S. Fish and Wildlife Service. Pp 318.
South Africa			2010	328.571	nests	Dc	National Marine Fisheries Service and U.S. Fish and Wildlife Service. (2020). Endangered Species Act status review of the leatherback turtle (Dermochelys coriacea). Report to the National Marine Fisheries Service Office of Protected Resources and U.S. Fish and Wildlife Service. Pp 318.
South Africa			2011	347.619	nests	Dc	National Marine Fisheries Service and U.S. Fish and Wildlife Service. (2020). Endangered Species Act status review of the leatherback turtle (Dermochelys coriacea). Report to the National Marine Fisheries Service Office of Protected Resources and U.S. Fish and Wildlife Service. Pp 318.
South Africa			2012	261.905	nests	Dc	National Marine Fisheries Service and U.S. Fish and Wildlife Service. (2020). Endangered Species Act status review of the leatherback turtle (Dermochelys coriacea). Report to the National Marine Fisheries Service Office of Protected Resources and U.S. Fish and Wildlife Service. Pp 318.
South Africa			2013	338.095	nests	Dc	National Marine Fisheries Service and U.S. Fish and Wildlife Service. (2020). Endangered Species Act status review of the leatherback turtle (Dermochelys coriacea). Report to the National Marine Fisheries Service Office of Protected Resources and U.S. Fish and Wildlife Service. Pp 318.
South Africa			2014	295.238	nests	Dc	National Marine Fisheries Service and U.S. Fish and Wildlife Service. (2020). Endangered Species Act status review of the leatherback turtle (Dermochelys coriacea). Report to the National Marine Fisheries Service Office of Protected Resources and U.S. Fish and Wildlife Service. Pp 318.
South Africa			2015	319.048	nests	Dc	National Marine Fisheries Service and U.S. Fish and Wildlife Service. (2020). Endangered Species Act status review of the leatherback turtle (Dermochelys coriacea). Report to the National Marine Fisheries Service Office of Protected Resources and U.S. Fish and Wildlife Service. Pp 318.
South Africa			2016	300	nests	Dc	National Marine Fisheries Service and U.S. Fish and Wildlife Service. (2020). Endangered Species Act status review of the leatherback turtle (Dermochelys coriacea). Report to the National Marine Fisheries Service Office of Protected Resources and U.S. Fish and Wildlife Service. Pp 318.
French Guiana	Yalimapo+Cay & Rem Mont		2002	3863.64	nests	Dc	National Marine Fisheries Service and U.S. Fish and Wildlife Service. (2020). Endangered Species Act status review of the leatherback turtle (Dermochelys coriacea). Report to the National Marine Fisheries Service Office of Protected Resources and U.S. Fish and Wildlife Service. Pp 318.
French Guiana	Yalimapo+Cay & Rem Mont		2003	6833.33	nests	Dc	National Marine Fisheries Service and U.S. Fish and Wildlife Service. (2020). Endangered Species Act status review of the leatherback turtle (Dermochelys coriacea). Report to the National Marine Fisheries Service Office of Protected Resources and U.S. Fish and Wildlife Service. Pp 318.
French Guiana	Yalimapo+Cay & Rem Mont		2004	5666.67	nests	Dc	National Marine Fisheries Service and U.S. Fish and Wildlife Service. (2020). Endangered Species Act status review of the leatherback turtle (Dermochelys coriacea). Report to the National Marine Fisheries Service Office of Protected Resources and U.S. Fish and Wildlife Service. Pp 318.
French Guiana	Yalimapo+Cay & Rem Mont		2005	8393.94	nests	Dc	National Marine Fisheries Service and U.S. Fish and Wildlife Service. (2020). Endangered Species Act status review of the leatherback turtle (Dermochelys coriacea). Report to the National Marine Fisheries Service Office of Protected Resources and U.S. Fish and Wildlife Service. Pp 318.
French Guiana	Yalimapo+Cay & Rem Mont		2006	3787.88	nests	Dc	National Marine Fisheries Service and U.S. Fish and Wildlife Service. (2020). Endangered Species Act status review of the leatherback turtle (Dermochelys coriacea). Report to the National Marine Fisheries Service Office of Protected Resources and U.S. Fish and Wildlife Service. Pp 318.
French Guiana	Yalimapo+Cay & Rem Mont		2007	10893.9	nests	Dc	National Marine Fisheries Service and U.S. Fish and Wildlife Service. (2020). Endangered Species Act status review of the leatherback turtle (Dermochelys coriacea). Report to the National Marine Fisheries Service Office of Protected Resources and U.S. Fish and Wildlife Service. Pp 318.
French Guiana	Yalimapo+Cay & Rem Mont		2008	9803.03	nests	Dc	National Marine Fisheries Service and U.S. Fish and Wildlife Service. (2020). Endangered Species Act status review of the leatherback turtle (Dermochelys coriacea). Report to the National Marine Fisheries Service Office of Protected Resources and U.S. Fish and Wildlife Service. Pp 318.
French Guiana	Yalimapo+Cay & Rem Mont		2009	16166.7	nests	Dc	National Marine Fisheries Service and U.S. Fish and Wildlife Service. (2020). Endangered Species Act status review of the leatherback turtle (Dermochelys coriacea). Report to the National Marine Fisheries Service Office of Protected Resources and U.S. Fish and Wildlife Service. Pp 318.
French Guiana	Yalimapo+Cay & Rem Mont		2010	10590.9	nests	Dc	National Marine Fisheries Service and U.S. Fish and Wildlife Service. (2020). Endangered Species Act status review of the leatherback turtle (Dermochelys coriacea). Report to the National Marine Fisheries Service Office of Protected Resources and U.S. Fish and Wildlife Service. Pp 318.
French Guiana	Yalimapo+Cay & Rem Mont		2011	8136.36	nests	Dc	National Marine Fisheries Service and U.S. Fish and Wildlife Service. (2020). Endangered Species Act status review of the leatherback turtle (Dermochelys coriacea). Report to the National Marine Fisheries Service Office of Protected Resources and U.S. Fish and Wildlife Service. Pp 318.
French Guiana	Yalimapo+Cay & Rem Mont		2012	5348.48	nests	Dc	National Marine Fisheries Service and U.S. Fish and Wildlife Service. (2020). Endangered Species Act status review of the leatherback turtle (Dermochelys coriacea). Report to the National Marine Fisheries Service Office of Protected Resources and U.S. Fish and Wildlife Service. Pp 318.
French Guiana	Yalimapo+Cay & Rem Mont		2013	7000	nests	Dc	National Marine Fisheries Service and U.S. Fish and Wildlife Service. (2020). Endangered Species Act status review of the leatherback turtle (Dermochelys coriacea). Report to the National Marine Fisheries Service Office of Protected Resources and U.S. Fish and Wildlife Service. Pp 318.
French Guiana	Yalimapo+Cay & Rem Mont		2014	6621.21	nests	Dc	National Marine Fisheries Service and U.S. Fish and Wildlife Service. (2020). Endangered Species Act status review of the leatherback turtle (Dermochelys coriacea). Report to the National Marine Fisheries Service Office of Protected Resources and U.S. Fish and Wildlife Service. Pp 318.
French Guiana	Yalimapo+Cay & Rem Mont		2015	4257.58	nests	Dc	National Marine Fisheries Service and U.S. Fish and Wildlife Service. (2020). Endangered Species Act status review of the leatherback turtle (Dermochelys coriacea). Report to the National Marine Fisheries Service Office of Protected Resources and U.S. Fish and Wildlife Service. Pp 318.
French Guiana	Yalimapo+Cay & Rem Mont		2016	3287.88	nests	Dc	National Marine Fisheries Service and U.S. Fish and Wildlife Service. (2020). Endangered Species Act status review of the leatherback turtle (Dermochelys coriacea). Report to the National Marine Fisheries Service Office of Protected Resources and U.S. Fish and Wildlife Service. Pp 318.
French Guiana	Yalimapo+Cay & Rem Mont		2017	1340.91	nests	Dc	National Marine Fisheries Service and U.S. Fish and Wildlife Service. (2020). Endangered Species Act status review of the leatherback turtle (Dermochelys coriacea). Report to the National Marine Fisheries Service Office of Protected Resources and U.S. Fish and Wildlife Service. Pp 318.
Costa Rica (Caribbean)	Tortuguero+Pacuare		1995	2361.04	nests	Dc	National Marine Fisheries Service and U.S. Fish and Wildlife Service. (2020). Endangered Species Act status review of the leatherback turtle (Dermochelys coriacea). Report to the National Marine Fisheries Service Office of Protected Resources and U.S. Fish and Wildlife Service. Pp 318.
Costa Rica (Caribbean)	Tortuguero+Pacuare		1996	1438.75	nests	Dc	National Marine Fisheries Service and U.S. Fish and Wildlife Service. (2020). Endangered Species Act status review of the leatherback turtle (Dermochelys coriacea). Report to the National Marine Fisheries Service Office of Protected Resources and U.S. Fish and Wildlife Service. Pp 318.
Costa Rica (Caribbean)	Tortuguero+Pacuare		1997	2160.42	nests	Dc	National Marine Fisheries Service and U.S. Fish and Wildlife Service. (2020). Endangered Species Act status review of the leatherback turtle (Dermochelys coriacea). Report to the National Marine Fisheries Service Office of Protected Resources and U.S. Fish and Wildlife Service. Pp 318.
Costa Rica (Caribbean)	Tortuguero+Pacuare		1999	1805.62	nests	Dc	National Marine Fisheries Service and U.S. Fish and Wildlife Service. (2020). Endangered Species Act status review of the leatherback turtle (Dermochelys coriacea). Report to the National Marine Fisheries Service Office of Protected Resources and U.S. Fish and Wildlife Service. Pp 318.
Costa Rica (Caribbean)	Tortuguero+Pacuare		2000	1783.54	nests	Dc	National Marine Fisheries Service and U.S. Fish and Wildlife Service. (2020). Endangered Species Act status review of the leatherback turtle (Dermochelys coriacea). Report to the National Marine Fisheries Service Office of Protected Resources and U.S. Fish and Wildlife Service. Pp 318.
Costa Rica (Caribbean)	Tortuguero+Pacuare		2001	1917.71	nests	Dc	National Marine Fisheries Service and U.S. Fish and Wildlife Service. (2020). Endangered Species Act status review of the leatherback turtle (Dermochelys coriacea). Report to the National Marine Fisheries Service Office of Protected Resources and U.S. Fish and Wildlife Service. Pp 318.
Costa Rica (Caribbean)	Tortuguero+Pacuare		2002	1766.04	nests	Dc	National Marine Fisheries Service and U.S. Fish and Wildlife Service. (2020). Endangered Species Act status review of the leatherback turtle (Dermochelys coriacea). Report to the National Marine Fisheries Service Office of Protected Resources and U.S. Fish and Wildlife Service. Pp 318.
Costa Rica (Caribbean)	Tortuguero+Pacuare		2003	1448.96	nests	Dc	National Marine Fisheries Service and U.S. Fish and Wildlife Service. (2020). Endangered Species Act status review of the leatherback turtle (Dermochelys coriacea). Report to the National Marine Fisheries Service Office of Protected Resources and U.S. Fish and Wildlife Service. Pp 318.
Costa Rica (Caribbean)	Tortuguero+Pacuare		2004	1053.54	nests	Dc	National Marine Fisheries Service and U.S. Fish and Wildlife Service. (2020). Endangered Species Act status review of the leatherback turtle (Dermochelys coriacea). Report to the National Marine Fisheries Service Office of Protected Resources and U.S. Fish and Wildlife Service. Pp 318.
Costa Rica (Caribbean)	Tortuguero+Pacuare		2005	1507.71	nests	Dc	National Marine Fisheries Service and U.S. Fish and Wildlife Service. (2020). Endangered Species Act status review of the leatherback turtle (Dermochelys coriacea). Report to the National Marine Fisheries Service Office of Protected Resources and U.S. Fish and Wildlife Service. Pp 318.
Costa Rica (Caribbean)	Tortuguero+Pacuare		2006	764.792	nests	Dc	National Marine Fisheries Service and U.S. Fish and Wildlife Service. (2020). Endangered Species Act status review of the leatherback turtle (Dermochelys coriacea). Report to the National Marine Fisheries Service Office of Protected Resources and U.S. Fish and Wildlife Service. Pp 318.
Costa Rica (Caribbean)	Tortuguero+Pacuare		2007	1165.21	nests	Dc	National Marine Fisheries Service and U.S. Fish and Wildlife Service. (2020). Endangered Species Act status review of the leatherback turtle (Dermochelys coriacea). Report to the National Marine Fisheries Service Office of Protected Resources and U.S. Fish and Wildlife Service. Pp 318.
Costa Rica (Caribbean)	Tortuguero+Pacuare		2008	893.958	nests	Dc	National Marine Fisheries Service and U.S. Fish and Wildlife Service. (2020). Endangered Species Act status review of the leatherback turtle (Dermochelys coriacea). Report to the National Marine Fisheries Service Office of Protected Resources and U.S. Fish and Wildlife Service. Pp 318.
Costa Rica (Caribbean)	Tortuguero+Pacuare		2009	1408.62	nests	Dc	National Marine Fisheries Service and U.S. Fish and Wildlife Service. (2020). Endangered Species Act status review of the leatherback turtle (Dermochelys coriacea). Report to the National Marine Fisheries Service Office of Protected Resources and U.S. Fish and Wildlife Service. Pp 318.
Costa Rica (Caribbean)	Tortuguero+Pacuare		2010	1077.29	nests	Dc	National Marine Fisheries Service and U.S. Fish and Wildlife Service. (2020). Endangered Species Act status review of the leatherback turtle (Dermochelys coriacea). Report to the National Marine Fisheries Service Office of Protected Resources and U.S. Fish and Wildlife Service. Pp 318.
Costa Rica (Caribbean)	Tortuguero+Pacuare		2011	921.042	nests	Dc	National Marine Fisheries Service and U.S. Fish and Wildlife Service. (2020). Endangered Species Act status review of the leatherback turtle (Dermochelys coriacea). Report to the National Marine Fisheries Service Office of Protected Resources and U.S. Fish and Wildlife Service. Pp 318.
Costa Rica (Caribbean)	Tortuguero+Pacuare		2012	1427.5	nests	Dc	National Marine Fisheries Service and U.S. Fish and Wildlife Service. (2020). Endangered Species Act status review of the leatherback turtle (Dermochelys coriacea). Report to the National Marine Fisheries Service Office of Protected Resources and U.S. Fish and Wildlife Service. Pp 318.
Costa Rica (Caribbean)	Tortuguero+Pacuare		2013	650.833	nests	Dc	National Marine Fisheries Service and U.S. Fish and Wildlife Service. (2020). Endangered Species Act status review of the leatherback turtle (Dermochelys coriacea). Report to the National Marine Fisheries Service Office of Protected Resources and U.S. Fish and Wildlife Service. Pp 318.
Costa Rica (Caribbean)	Tortuguero+Pacuare		2014	637.917	nests	Dc	National Marine Fisheries Service and U.S. Fish and Wildlife Service. (2020). Endangered Species Act status review of the leatherback turtle (Dermochelys coriacea). Report to the National Marine Fisheries Service Office of Protected Resources and U.S. Fish and Wildlife Service. Pp 318.
Costa Rica (Caribbean)	Tortuguero+Pacuare		2015	925.625	nests	Dc	National Marine Fisheries Service and U.S. Fish and Wildlife Service. (2020). Endangered Species Act status review of the leatherback turtle (Dermochelys coriacea). Report to the National Marine Fisheries Service Office of Protected Resources and U.S. Fish and Wildlife Service. Pp 318.
Costa Rica (Caribbean)	Tortuguero+Pacuare		2016	528.542	nests	Dc	National Marine Fisheries Service and U.S. Fish and Wildlife Service. (2020). Endangered Species Act status review of the leatherback turtle (Dermochelys coriacea). Report to the National Marine Fisheries Service Office of Protected Resources and U.S. Fish and Wildlife Service. Pp 318.
Costa Rica (Caribbean)	Tortuguero+Pacuare		2017	635.625	nests	Dc	National Marine Fisheries Service and U.S. Fish and Wildlife Service. (2020). Endangered Species Act status review of the leatherback turtle (Dermochelys coriacea). Report to the National Marine Fisheries Service Office of Protected Resources and U.S. Fish and Wildlife Service. Pp 318.
Grenada	Levera Beach		2002	2502	nests	Dc	National Marine Fisheries Service and U.S. Fish and Wildlife Service. (2020). Endangered Species Act status review of the leatherback turtle (Dermochelys coriacea). Report to the National Marine Fisheries Service Office of Protected Resources and U.S. Fish and Wildlife Service. Pp 318.
Grenada	Levera Beach		2003	2503	nests	Dc	National Marine Fisheries Service and U.S. Fish and Wildlife Service. (2020). Endangered Species Act status review of the leatherback turtle (Dermochelys coriacea). Report to the National Marine Fisheries Service Office of Protected Resources and U.S. Fish and Wildlife Service. Pp 318.
Grenada	Levera Beach		2004	2504	nests	Dc	National Marine Fisheries Service and U.S. Fish and Wildlife Service. (2020). Endangered Species Act status review of the leatherback turtle (Dermochelys coriacea). Report to the National Marine Fisheries Service Office of Protected Resources and U.S. Fish and Wildlife Service. Pp 318.
Grenada	Levera Beach		2005	2505	nests	Dc	National Marine Fisheries Service and U.S. Fish and Wildlife Service. (2020). Endangered Species Act status review of the leatherback turtle (Dermochelys coriacea). Report to the National Marine Fisheries Service Office of Protected Resources and U.S. Fish and Wildlife Service. Pp 318.
Grenada	Levera Beach		2006	2506	nests	Dc	National Marine Fisheries Service and U.S. Fish and Wildlife Service. (2020). Endangered Species Act status review of the leatherback turtle (Dermochelys coriacea). Report to the National Marine Fisheries Service Office of Protected Resources and U.S. Fish and Wildlife Service. Pp 318.
Grenada	Levera Beach		2007	2507	nests	Dc	National Marine Fisheries Service and U.S. Fish and Wildlife Service. (2020). Endangered Species Act status review of the leatherback turtle (Dermochelys coriacea). Report to the National Marine Fisheries Service Office of Protected Resources and U.S. Fish and Wildlife Service. Pp 318.
Grenada	Levera Beach		2008	2508	nests	Dc	National Marine Fisheries Service and U.S. Fish and Wildlife Service. (2020). Endangered Species Act status review of the leatherback turtle (Dermochelys coriacea). Report to the National Marine Fisheries Service Office of Protected Resources and U.S. Fish and Wildlife Service. Pp 318.
Grenada	Levera Beach		2009	2509	nests	Dc	National Marine Fisheries Service and U.S. Fish and Wildlife Service. (2020). Endangered Species Act status review of the leatherback turtle (Dermochelys coriacea). Report to the National Marine Fisheries Service Office of Protected Resources and U.S. Fish and Wildlife Service. Pp 318.
Grenada	Levera Beach		2010	2510	nests	Dc	National Marine Fisheries Service and U.S. Fish and Wildlife Service. (2020). Endangered Species Act status review of the leatherback turtle (Dermochelys coriacea). Report to the National Marine Fisheries Service Office of Protected Resources and U.S. Fish and Wildlife Service. Pp 318.
Grenada	Levera Beach		2011	2511	nests	Dc	National Marine Fisheries Service and U.S. Fish and Wildlife Service. (2020). Endangered Species Act status review of the leatherback turtle (Dermochelys coriacea). Report to the National Marine Fisheries Service Office of Protected Resources and U.S. Fish and Wildlife Service. Pp 318.
Grenada	Levera Beach		2012	2512	nests	Dc	National Marine Fisheries Service and U.S. Fish and Wildlife Service. (2020). Endangered Species Act status review of the leatherback turtle (Dermochelys coriacea). Report to the National Marine Fisheries Service Office of Protected Resources and U.S. Fish and Wildlife Service. Pp 318.
Grenada	Levera Beach		2013	2513	nests	Dc	National Marine Fisheries Service and U.S. Fish and Wildlife Service. (2020). Endangered Species Act status review of the leatherback turtle (Dermochelys coriacea). Report to the National Marine Fisheries Service Office of Protected Resources and U.S. Fish and Wildlife Service. Pp 318.
Grenada	Levera Beach		2014	2514	nests	Dc	National Marine Fisheries Service and U.S. Fish and Wildlife Service. (2020). Endangered Species Act status review of the leatherback turtle (Dermochelys coriacea). Report to the National Marine Fisheries Service Office of Protected Resources and U.S. Fish and Wildlife Service. Pp 318.
Grenada	Levera Beach		2015	2515	nests	Dc	National Marine Fisheries Service and U.S. Fish and Wildlife Service. (2020). Endangered Species Act status review of the leatherback turtle (Dermochelys coriacea). Report to the National Marine Fisheries Service Office of Protected Resources and U.S. Fish and Wildlife Service. Pp 318.
Grenada	Levera Beach		2016	2516	nests	Dc	National Marine Fisheries Service and U.S. Fish and Wildlife Service. (2020). Endangered Species Act status review of the leatherback turtle (Dermochelys coriacea). Report to the National Marine Fisheries Service Office of Protected Resources and U.S. Fish and Wildlife Service. Pp 318.
Grenada	Levera Beach		2017	2517	nests	Dc	National Marine Fisheries Service and U.S. Fish and Wildlife Service. (2020). Endangered Species Act status review of the leatherback turtle (Dermochelys coriacea). Report to the National Marine Fisheries Service Office of Protected Resources and U.S. Fish and Wildlife Service. Pp 318.
Grenada	Levera Beach		2018	2518	nests	Dc	National Marine Fisheries Service and U.S. Fish and Wildlife Service. (2020). Endangered Species Act status review of the leatherback turtle (Dermochelys coriacea). Report to the National Marine Fisheries Service Office of Protected Resources and U.S. Fish and Wildlife Service. Pp 318.
Suriname			2001	15000	nests	Dc	National Marine Fisheries Service and U.S. Fish and Wildlife Service. (2020). Endangered Species Act status review of the leatherback turtle (Dermochelys coriacea). Report to the National Marine Fisheries Service Office of Protected Resources and U.S. Fish and Wildlife Service. Pp 318.
Suriname			2002	8833.33	nests	Dc	National Marine Fisheries Service and U.S. Fish and Wildlife Service. (2020). Endangered Species Act status review of the leatherback turtle (Dermochelys coriacea). Report to the National Marine Fisheries Service Office of Protected Resources and U.S. Fish and Wildlife Service. Pp 318.
Suriname			2003	8166.67	nests	Dc	National Marine Fisheries Service and U.S. Fish and Wildlife Service. (2020). Endangered Species Act status review of the leatherback turtle (Dermochelys coriacea). Report to the National Marine Fisheries Service Office of Protected Resources and U.S. Fish and Wildlife Service. Pp 318.
Suriname			2004	5333.33	nests	Dc	National Marine Fisheries Service and U.S. Fish and Wildlife Service. (2020). Endangered Species Act status review of the leatherback turtle (Dermochelys coriacea). Report to the National Marine Fisheries Service Office of Protected Resources and U.S. Fish and Wildlife Service. Pp 318.
Suriname			2005	4333.33	nests	Dc	National Marine Fisheries Service and U.S. Fish and Wildlife Service. (2020). Endangered Species Act status review of the leatherback turtle (Dermochelys coriacea). Report to the National Marine Fisheries Service Office of Protected Resources and U.S. Fish and Wildlife Service. Pp 318.
Suriname			2006	2333.33	nests	Dc	National Marine Fisheries Service and U.S. Fish and Wildlife Service. (2020). Endangered Species Act status review of the leatherback turtle (Dermochelys coriacea). Report to the National Marine Fisheries Service Office of Protected Resources and U.S. Fish and Wildlife Service. Pp 318.
Suriname			2007	7500	nests	Dc	National Marine Fisheries Service and U.S. Fish and Wildlife Service. (2020). Endangered Species Act status review of the leatherback turtle (Dermochelys coriacea). Report to the National Marine Fisheries Service Office of Protected Resources and U.S. Fish and Wildlife Service. Pp 318.
Suriname			2008	3500	nests	Dc	National Marine Fisheries Service and U.S. Fish and Wildlife Service. (2020). Endangered Species Act status review of the leatherback turtle (Dermochelys coriacea). Report to the National Marine Fisheries Service Office of Protected Resources and U.S. Fish and Wildlife Service. Pp 318.
Suriname			2009	6166.67	nests	Dc	National Marine Fisheries Service and U.S. Fish and Wildlife Service. (2020). Endangered Species Act status review of the leatherback turtle (Dermochelys coriacea). Report to the National Marine Fisheries Service Office of Protected Resources and U.S. Fish and Wildlife Service. Pp 318.
Suriname			2010	2000	nests	Dc	National Marine Fisheries Service and U.S. Fish and Wildlife Service. (2020). Endangered Species Act status review of the leatherback turtle (Dermochelys coriacea). Report to the National Marine Fisheries Service Office of Protected Resources and U.S. Fish and Wildlife Service. Pp 318.
Suriname			2011	1833.33	nests	Dc	National Marine Fisheries Service and U.S. Fish and Wildlife Service. (2020). Endangered Species Act status review of the leatherback turtle (Dermochelys coriacea). Report to the National Marine Fisheries Service Office of Protected Resources and U.S. Fish and Wildlife Service. Pp 318.
Suriname			2012	1500	nests	Dc	National Marine Fisheries Service and U.S. Fish and Wildlife Service. (2020). Endangered Species Act status review of the leatherback turtle (Dermochelys coriacea). Report to the National Marine Fisheries Service Office of Protected Resources and U.S. Fish and Wildlife Service. Pp 318.
Suriname			2013	2000	nests	Dc	National Marine Fisheries Service and U.S. Fish and Wildlife Service. (2020). Endangered Species Act status review of the leatherback turtle (Dermochelys coriacea). Report to the National Marine Fisheries Service Office of Protected Resources and U.S. Fish and Wildlife Service. Pp 318.
Suriname			2014	7166.67	nests	Dc	National Marine Fisheries Service and U.S. Fish and Wildlife Service. (2020). Endangered Species Act status review of the leatherback turtle (Dermochelys coriacea). Report to the National Marine Fisheries Service Office of Protected Resources and U.S. Fish and Wildlife Service. Pp 318.
Suriname			2015	1333.33	nests	Dc	National Marine Fisheries Service and U.S. Fish and Wildlife Service. (2020). Endangered Species Act status review of the leatherback turtle (Dermochelys coriacea). Report to the National Marine Fisheries Service Office of Protected Resources and U.S. Fish and Wildlife Service. Pp 318.
Suriname			2016	1000	nests	Dc	National Marine Fisheries Service and U.S. Fish and Wildlife Service. (2020). Endangered Species Act status review of the leatherback turtle (Dermochelys coriacea). Report to the National Marine Fisheries Service Office of Protected Resources and U.S. Fish and Wildlife Service. Pp 318.
Suriname			2017	833.333	nests	Dc	National Marine Fisheries Service and U.S. Fish and Wildlife Service. (2020). Endangered Species Act status review of the leatherback turtle (Dermochelys coriacea). Report to the National Marine Fisheries Service Office of Protected Resources and U.S. Fish and Wildlife Service. Pp 318.
Panama	Chirqui		2004	2866.67	nests	Dc	National Marine Fisheries Service and U.S. Fish and Wildlife Service. (2020). Endangered Species Act status review of the leatherback turtle (Dermochelys coriacea). Report to the National Marine Fisheries Service Office of Protected Resources and U.S. Fish and Wildlife Service. Pp 318.
Panama	Chirqui		2005	4400	nests	Dc	National Marine Fisheries Service and U.S. Fish and Wildlife Service. (2020). Endangered Species Act status review of the leatherback turtle (Dermochelys coriacea). Report to the National Marine Fisheries Service Office of Protected Resources and U.S. Fish and Wildlife Service. Pp 318.
Panama	Chirqui		2006	2800	nests	Dc	National Marine Fisheries Service and U.S. Fish and Wildlife Service. (2020). Endangered Species Act status review of the leatherback turtle (Dermochelys coriacea). Report to the National Marine Fisheries Service Office of Protected Resources and U.S. Fish and Wildlife Service. Pp 318.
Panama	Chirqui		2007	4533.33	nests	Dc	National Marine Fisheries Service and U.S. Fish and Wildlife Service. (2020). Endangered Species Act status review of the leatherback turtle (Dermochelys coriacea). Report to the National Marine Fisheries Service Office of Protected Resources and U.S. Fish and Wildlife Service. Pp 318.
Panama	Chirqui		2008	3466.67	nests	Dc	National Marine Fisheries Service and U.S. Fish and Wildlife Service. (2020). Endangered Species Act status review of the leatherback turtle (Dermochelys coriacea). Report to the National Marine Fisheries Service Office of Protected Resources and U.S. Fish and Wildlife Service. Pp 318.
Panama	Chirqui		2009	6666.67	nests	Dc	National Marine Fisheries Service and U.S. Fish and Wildlife Service. (2020). Endangered Species Act status review of the leatherback turtle (Dermochelys coriacea). Report to the National Marine Fisheries Service Office of Protected Resources and U.S. Fish and Wildlife Service. Pp 318.
Panama	Chirqui		2010	5733.33	nests	Dc	National Marine Fisheries Service and U.S. Fish and Wildlife Service. (2020). Endangered Species Act status review of the leatherback turtle (Dermochelys coriacea). Report to the National Marine Fisheries Service Office of Protected Resources and U.S. Fish and Wildlife Service. Pp 318.
Panama	Chirqui		2011	4933.33	nests	Dc	National Marine Fisheries Service and U.S. Fish and Wildlife Service. (2020). Endangered Species Act status review of the leatherback turtle (Dermochelys coriacea). Report to the National Marine Fisheries Service Office of Protected Resources and U.S. Fish and Wildlife Service. Pp 318.
Panama	Chirqui		2012	6266.67	nests	Dc	National Marine Fisheries Service and U.S. Fish and Wildlife Service. (2020). Endangered Species Act status review of the leatherback turtle (Dermochelys coriacea). Report to the National Marine Fisheries Service Office of Protected Resources and U.S. Fish and Wildlife Service. Pp 318.
Panama	Chirqui		2013	3333.33	nests	Dc	National Marine Fisheries Service and U.S. Fish and Wildlife Service. (2020). Endangered Species Act status review of the leatherback turtle (Dermochelys coriacea). Report to the National Marine Fisheries Service Office of Protected Resources and U.S. Fish and Wildlife Service. Pp 318.
Panama	Chirqui		2014	4933.33	nests	Dc	National Marine Fisheries Service and U.S. Fish and Wildlife Service. (2020). Endangered Species Act status review of the leatherback turtle (Dermochelys coriacea). Report to the National Marine Fisheries Service Office of Protected Resources and U.S. Fish and Wildlife Service. Pp 318.
Panama	Chirqui		2015	5200	nests	Dc	National Marine Fisheries Service and U.S. Fish and Wildlife Service. (2020). Endangered Species Act status review of the leatherback turtle (Dermochelys coriacea). Report to the National Marine Fisheries Service Office of Protected Resources and U.S. Fish and Wildlife Service. Pp 318.
Panama	Chirqui		2016	4000	nests	Dc	National Marine Fisheries Service and U.S. Fish and Wildlife Service. (2020). Endangered Species Act status review of the leatherback turtle (Dermochelys coriacea). Report to the National Marine Fisheries Service Office of Protected Resources and U.S. Fish and Wildlife Service. Pp 318.
Panama	Chirqui		2017	3066.67	nests	Dc	National Marine Fisheries Service and U.S. Fish and Wildlife Service. (2020). Endangered Species Act status review of the leatherback turtle (Dermochelys coriacea). Report to the National Marine Fisheries Service Office of Protected Resources and U.S. Fish and Wildlife Service. Pp 318.

## Sheet: Sheet2
GC	CITATION
1	Maurer, A. S., Stapleton, S. P., Layman, C. A., & Burford Reiskind, M. O. (2021). The Atlantic Sargassum invasion impedes beach access for nesting sea turtles. Climate Change Ecology, 2, 100034. https://doi.org/10.1016/j.ecochg.2021.100034
1	Tilley, D., Levasseur, K., & Hein, R. (2012). Monitoring Eretmochelys imbricata: Tagging and Nesting Research on the Hawksbill Turtle on Long Island, Antigua, West Indies. 2011 Annual Report. Prepared for the Jumby Bay Island Company by WIDECAST. p. 43.
2	Sea Turtle Conservation Bonaire. (2020). Bonaire turtles: Navigational masters, STCB Year Report 2020. p. 16. https://www.bonaireturtles.org/wp/wp-content/uploads/2021/04/STCB-Year-Report-2020-Final.pdf
3	Paladino, F. V., Panagopoulou, A., & Tomillo, P. S. (2019). Costa Rican Sea Turtles, Field report 2017-2018 and 2018-2019. Prepared for Earthwatch Institute. p. 20. https://earthwatch.org/sites/default/files/2020-03/earthwatch-field-report-costa-rican-sea-turtles-2017-19.pdf
4	Restrepo, J., Webster, E.G., Ramos, I., & Valverde, R.A. (2023). Recent decline of green turtle Chelonia mydas nesting trend at Tortuguero, Costa Rica. Endangered Species Research, 51, 59–72. https://doi.org/10.3354/esr01237
5	Calderón-Peña, R., Betancourt-Avila, R., Rodríguez-Fajardo, E., Martínez-González, Y., & Azanza-Ricardo, J. (2020). Sex ratio of the green sea turtle Chelonia mydas (Testudines: Cheloniidae) hatchlings in the Guanahacabibes Peninsula, Cuba. Revista de Biología Tropical, 68(3), 777–784. https://doi.org/10.15517/rbt.v68i3.39033
[truncated: 69 more rows]
